# Supplementary material for: Gene Expression Signatures That Predict Outcome of Tamoxifen-Treated Estrogen Receptor-Positive, High-Risk, Primary Breast Cancer Patients: A DBCG Study
Source: PLoS One. 2013 Jan 16;8(1):e54078. doi: 10.1371/journal.pone.0054078 (PMC3546921; doi:10.1371/journal.pone.0054078)
Supplement: Supplementary Material S3 — Table of the raw Ct values. (XLSX) [file pone.0054078.s003.xlsx]

## Sheet: Info_Supp material S3
Gene expression signatures that predict outcome of Tamoxifen-treated estrogen receptor-positive, high-risk, primary breast cancer patients: A DBCG study.
Maria B. Lyng1, Anne-Vibeke Lænkholm2, Qihua Tan3,4, Werner Vach5, Karina H. Gravgaard1, Ann Knoop6, Henrik J. Ditzel1,6.
1Institute of Molecular Medicine, University of Southern Denmark, Odense, Denmark
2Department of Pathology, Slagelse Hospital, Slagelse, Denmark.
3Department of Clinical Genetics, Odense University Hospital, Odense, Denmark.
4Institute of Public Health, University of Southern Denmark, Odense, Denmark.
5Institute of Medical Biometry and Medical Informatics, University Medical Center Freiburg, Germany.
6Department of Oncology, Odense University Hospital, Odense, Denmark.
Corresponding authors: Dr. Maria B. Lyng (mlyng@health.sdu.dk) and Dr. Henrik Ditzel (hdtizel@health.sdu.dk), Institute of Molecular Medicine, University of Southern Denmark, J.B. Winsløws Vej 25, 5000 Odense C, Denmark. Phone:+45-65503629 or +45-65503781. Fax +45-6550 3922.
Excerpt from Materials and methods:
qPCR/Low Density Arrays
TaqMan® Gene Expression Assays (Applied Biosystems (AB), Foster City, CA, USA) on Low Density Arrays (LDAs) were run for 2 min/50°C, 10 min/94.5°C, followed by 50 cycles of 30 sec/97°C and 1 min/59.7°C. All samples were run in triplicate on the ABI 7900HT system (AB) as technical replicates. The genes listed in Supplementary material 2 were investigated in the first phase using a 63+1 LDA configu…
Data preparation
qPCR raw data were analyzed by SDS vers. 2.2 (AB). Criteria for objective removal of outliers: Ct<30: replicates must be within 0.5 Ct of each other, 30≤Ct≤33: replicates must be within 1.0 Ct of each other and 33≤Ct<37: all replicates were included. The Ct value for each target gene was determined by averaging the replicates. Measurements above Ct=37 were regarded as immeasurable. Target gene Ct…

## Sheet: Phase 1
ID number	1	1	2	2	3	3	5	5	7	7	8	8	9	9	10	10	12	12	13	13	15	15	16	16	17	17	18	18	19	19	20	20	21	21	23	23	24	24	25	25	26	26	27	27	28	28	29	29	30
Group	non-recurrentecurecurrentrecurrentent	recurrent	non-recurrentecurecurrentrecurrentent	recurrent	non-recurrentecurecurrentrecurrentent	recurrent	non-recurrentecurecurrentrecurrentent	recurrent	non-recurrentecurecurrentrecurrentent	recurrent	non-recurrentecurecurrentrecurrentent	recurrent	non-recurrentecurecurrentrecurrentent	recurrent	non-recurrentecurecurrentrecurrentent	recurrent	non-recurrentecurecurrentrecurrentent	recurrent	non-recurrentecurecurrentrecurrentent	recurrent	non-recurrentecurecurrentrecurrentent	recurrent	non-recurrentecurecurrentrecurrentent	recurrent	non-recurrentecurecurrentrecurrentent	recurrent	non-recurrentecurecurrentrecurrentent	recurrent	non-recurrentecurecurrentrecurrentent	recurrent	non-recurrentecurecurrentrecurrentent	recurrent	non-recurrentecurecurrentrecurrentent	recurrent	non-recurrentecurecurrentrecurrentent	recurrent	non-recurrentecurecurrentrecurrentent	recurrent	non-recurrentecurecurrentrecurrentent	recurrent	non-recurrentecurecurrentrecurrentent	recurrent	non-recurrentecurecurrentrecurrentent	recurrent	non-recurrentecurecurrentrecurrentent	recurrent	non-recurrentecurecurrentrecurrentent	recurrent	non-recurrentecurecurrentrecurrentent
Age	74	66	57	69	67	54	51	51	67	59	73	73	67	63	73	48	67	62	65	48	60	63	50	48	64	56	67	52	54	49	64	62	71	63	64	63	69	62	56	57	71	56	65	72	57	54	60	53	74
Size (mm)	32	80	25	25	25	22	25	28	38	40	40	32	30	20	28	80	58	60	22	25	12	14	28	28	20	22	29	32	21	18	60	24	40	30	27	35	15	11	22	85	20	21	26	22	25	35	27	27	15
Number of positive lymph nodes	0	0	1	1	1	1	1	1	1	1	1	1	2	2	2	2	3	3	4	4	5	9	8	6	8	9	9	7	10	12	10	10	13	12	1	1	9	9	12	13	5	7	5	7	2	2	6	7	7
Malignancy grade	.	.	1	1	2	2	3	3	2	2	2	2	2	2	.	.	2	2	3	3	2	2	2	2	3	3	.	.	2	2	2	2	2	2	1	1	3	3	3	3	3	3	3	3	2	2	2	2	2
Time to recurrence (years)	.	1.52603		2.1589		3.72329		5.53973		2.77808		1.50959		1.72603		3.16712		2.07671		3.09315		2.19178		2.39726		1.61918		8.65753		1.15616		6.05479		1.64932		8.69863		1.60548		0.665753		2.0137		1.82466		2.16712		2.7863
Treatment duration (years)	0.906849	0.843836	1.86575	2.03014	3.23836	2.84384	4.99178	5.09041	0.821918	1.87397	0.838356	1.07671	1.82466	2.20274	4.38082	3.03836	0.830137	1.57808	0.90137	0.819178	1.90137	1.87123	1.86027	1.8411	1.84384	1.55342	4.92055	4.92329	1.97534	1.03288		1.83836	1.90137	1.60274	0.849315	1.10411	0.912329	1.12055	0.860274	0.594521	4.60822	1.58082	0.852055	0.824658	0.915068	0.868493	0.917808	0.863014	1.86301
Follow-up (years)	7.71781	13.8822	15.4027	8.82192	8.15068	9.61644	10.5342	9.28767	12.2411	17.0849	14.3096	10.8027	11.3781	10.8932	7.35068	10.5726	12.4164	9.02192	12.8192	14.3671	10.3616	11.4192	15.7288	11.2658	12.7616	9.76712	7.71781	9.15342	11.474	8.7863	12.0877	12.4712	14.1562	10.0192	11.5918	14.4548	15.6959	17.8521	15.0795	15.3781	10.5918	8.34795	15.4082	13.2986	14.2274	15.5041	15.6932	17.3397	11.9151
Genes (Ct values):
MYC	28.1427	25.9941	28.3388	26.6383	26.9606	27.748	22.4769	25.5803	23.7397	27.7404	26.3102	25.1644	25.7947	27.924	27.46	27.0437	26.1714	23.1212	27.9187	28.438	26.8557	24.8367	26.958	24.6556	24.9739	24.0454	32.1398	27.6655	25.0383	26.3934	24.0331	24.9108	27.9682	25.2979	26.9232	27.853	29.4893	25.5195	25.8456	24.2201	26.8745	27.5817	26.691	29.94	26.7668	30.0211	29.6905	25.7421	27.1158
MYC	27.9194	25.9221	28.2125	26.2559	27.3074	27.835	22.5062	25.5717	23.8111	27.3706	26.6634	25.3416	25.8171	27.9246	27.6473	27.1726	26.3878	23.2279	27.958	28.2048	27.0576	24.9394	27.0222	24.4776	24.9004	24.0222	32.3136	27.6813	25.2124	26.1978	24.1906	24.9142	27.7058	25.3885	27.0297	27.7653	29.5596	25.3861	25.8602	24.3704	27.1035	27.9965	26.87	29.5125	26.6733		29.2645	26.0103	27.7255
MYC	28.3704	26.0737	28.3875	26.713	26.959	28.0235	22.536	25.6361	23.9417	27.698	26.3421	25.263	25.7232	28.0069	27.5664	27.017	26.1491	23.0935	27.6182	28.4026	27.0828	24.9166	27.0404	24.4562	25.0227	24.1877	32.0453	27.6864	25.298	26.3708	24.1168	24.7582	27.994	25.6467	27.1669	27.7918	29.6491	25.7427	26.0844	24.3201	26.9474	27.9701	26.5277	29.6684	26.6701	30.2365	29.2059	25.8521	27.0522
ERBB3	22.9842	22.65	24.7234	23.6045	24.8763	24.8057	20.0969	20.8847	22.1515	24.581	24.7954	23.3074	26.4533	25.1588	25.3899	23.6495	25.3346	21.8588	25.049	25.192	23.4968	24.0042	24.7687	23.3845	23.4979	23.1065	26.9324	24.6645	21.2571	25.5457	21.7545	23.0349	25.4561	22.1756	23.1876	24.8974	25.9746	24.5115	25.7373	23.0866	23.3319	22.1204	22.1833	26.1093	23.7658	25.3859	25.8593	24.1192	25.7313
ERBB3	23.0022	22.6667	24.6718	23.7172	24.9322	25.0442	20.1409	20.9302	22.2662	24.7861	24.4986	23.256	26.7414	25.3042	25.2597	23.7898	25.3044	21.8094	24.9438	25.4016	23.3741	24.0996	24.4293	23.5951	23.5324	23.209	26.7216	24.6228	21.2168	25.6015	21.8173	22.9549	25.1881	22.2809	23.1824	24.6897	25.909	24.6736	25.8009	23.2206	23.0006	22.2757	22.096	26.0876	23.8505	25.6953	25.604	24.2932	25.6624
ERBB3	23.0239	22.8641	24.7323	23.6005	24.7331	25.0393	20.1439	20.9202	22.1885	24.6024	24.8026	23.3555	26.2818	25.1571	25.3777	23.5603	25.5721	21.7926	24.9265	25.2558	23.3682	23.9819	24.7286	23.3193	23.5131	22.9777	26.44	24.6258	21.2699	25.5688	21.685	23.0206	25.1832	22.2333	23.3488	24.8171	25.849	24.5362	25.5834	23.0837	23.484	22.1895	22.1348	26.1334	23.8598	25.4601	25.8535	24.2677	25.8711
AKT1	28.5116	25.7342	27.4039		28.9864	27.9457	23.6628	25.2632	26.9012	25.6644	28.5006	25.9479	27.7462	27.8508	29.3032	27.6786	29.9876	26.6958	27.9832	27.297	26.819	27.8877	27.6211	27.3338	27.7121	27.1276	31.7807	30.4505	25.1543	28.3612	25.2697	27.6561	30.9145		27.2516			25.5472	28.8269	26.1805	27.3539		26.0171	30.351	27.585	27.2522	28.7211	26.6763	29.6059
AKT1	28.9311	25.4927	26.8837	26.81	28.9953	27.7648	23.7504	25.0255	26.8119	25.7758	28.3116	26.0069	27.4002	27.6072	29.2737	27.7522	29.8245	26.7882	27.7502	27.8674	27.392		27.5843	27.6612	27.6783	27.2453	32.1449	29.8681	25.1423	26.9569	26.1564		30.8067	26.0503	26.8324	28.9453	29.1797	25.5497	28.7167	26.2705	27.3987	25.9265	25.7934	30.2716	27.1694	27.2805	28.6575	26.6641	29.5264
AKT1		26.0021	28.0276	27.9363	28.8495	27.9672		25.2462			28.5363	26.1429	28.1917	27.8694	29.062	27.6776		26.8962	27.9919	28.0486	28.176	28.1004		27.713	27.2462	27.1194	31.3928	30.3482	25.0605	27.4238	26.0067	28.2654		26.6259		28.9423	29.0656		28.5598	26.4971	27.013	25.6779	25.8141	30.1221	27.0127	27.4079	28.8548	26.9833	29.369
GAPDH	23.0014	19.427	21.6762	20.8035	22.5544	22.1664	19.0072	19.5832	21.6336	19.8623	21.4617	19.5465	21.5003	20.5059	23.5912	22.1992	22.535	18.6096	21.8583	21.9462	21.4311	21.0549	22.297	20.954	21.2465	21.1459	25.0126	24.0286	19.5292	20.8915	20.3218	21.5746	23.9847	20.5042	20.6515	22.1068	23.8466	19.6991	20.4427	18.8543	20.2344	21.6993	19.8738	25.8278	20.5445	14.971	23.7803		22.4575
GAPDH	23.0316	19.079	21.4584	20.6937	22.5222		19.0014	19.5206	21.6162	19.9238	21.5583	19.3516	21.5859	20.4701	23.5816	22.096	22.5744	18.571	21.9499	21.9558	21.4287	21.3712	22.3347	20.7473	21.4786	21.0452	24.9884	23.9811	19.6047	20.8363	20.2504	21.4898	23.9411	20.4282	21.1035	22.0566	23.8605	19.5821	20.5209	18.8221	20.1873	21.5001	19.8057	25.8844	20.5775	15.2916	23.4917	20.6332	22.1373
GAPDH	22.9515	19.2649	21.6881	20.8111	22.3889	21.9568	18.9583	19.3988	21.6968	19.9201	21.5138	19.4345	21.5659		23.5241	22.1212	22.6745	18.5433	21.9247	21.9285	21.4554	21.0685	22.3203	20.8615	21.3692	20.9912	24.8774	24.0548	19.5337	21.041	20.1915	21.5684	24.1156	20.5442	20.9682	22.0468	23.9291	19.5682	20.442	18.8426	20.4535	21.4167	19.8774	25.9501	20.4957	16.3866	23.6795	20.5793	22.2651
STS	29.7006	28.2302	29.4058	29.0954	29.9475	29.8712	26.1672	27.8957	30.5127	28.9328	30.4699	28.2414	30.3308	29.5966	31.3474	29.062	32.1673	29.3587	29.6171	29.6704	26.3833	30.7505	30.0596	28.8344	30.8015	29.8272	32.0087		28.2114	30.3569	27.9842	29.8863	33.1499	29.7281		29.3969	32.3147	27.1423	31.3238	28.0379	28.9177	28.3701	24.6105	31.1963	30.1588	30.0983	32.7514	28.9706	29.8635
STS	29.7057	28.2941	30.0032	28.9619	30.4757	29.7486	26.3598	27.9274	30.6119	28.9557	30.0742	28.4494	31.0199	29.5408	33.0903	29.2632	32.1718	29.4719	29.5376	29.7475	26.1114	30.1656	29.8137	29.6044	30.9126	30.0199	33.1865	31.361	28.3364	29.9547	27.6789	30.0423		30.0854	31.2604	30.1413		27.2074	31.4111	27.9859	29.686	28.7756	24.5221	32.2964		29.7318	32.0127	28.9927	30.4201
STS	29.3608	28.6467	29.917		29.6292	29.9847	26.3663	27.8054	30.1623	29.1009	30.4927	28.4119	30.4562	29.7186	32.1236	29.1696	32.6766	29.3429	29.4484	29.8158	26.6004	29.9734	29.4242	29.293	31.0841	30.0528	32.8725	31.6729	28.5989	30.1791	28.1289	30.5202	32.9154	29.7411	30.9222	29.3713	32.5027	27.3035	31.369	27.981	28.8293	28.5269	24.6514	31.8078	29.9297	30.5484	33.084	29.2996	30.1774
NRG2	32.963	33.6982	34.0597	32.0977	33.9187	31.7007	28.503	29.207	33.2949	32.4853	33.1798		32.3837	33.3952	40	29.8194	31.5832	31.0805	32.4845		30.3847	33.6231	31.2515	31.6282	31.6701	30.2795	40	32.7453	31.007	31.797	31.0669	31.7647	33.1273	31.2649	33.2137	32.4835	31.8375	28.6973	33.089	30.4079	32.7281	30.8018	32.9825			32.8397	33.043	32.358	32.3673
NRG2	32.2256	33.4927		31.8992	40	31.726	28.5364	29.2202	31.8645	33.5854	33.1022	31.9962	31.3572	32.695	40	29.9492	31.6699	31.4655	32.2111	31.359	31.3811	33.4619	31.1569	31.7851	33.0536	30.6255	40				31.4549	31.2539	34.4619	31.9166	34.4106	31.7472	31.4039	28.6763		31.0705	31.9267	30.7933	32.4903	33.0352	32.2195	33.0385	33.7443	32.6318	31.8391
NRG2	32.2685	33.4914	34.4251	31.6055	32.8918	31.5072	28.3575	29.5334	32.9815	32.9365	33.4708	31.7005	32.4026		40	29.9604	31.9264	30.6503	32.8346	31.9939	32.6067		31.2673	31.5679		30.2128	40	32.8008	31.0456	32.009		31.1756	32.4298	32.2417	34.3193	33.181	31.5672	28.5649	32.7054	30.64	31.889	30.4544		32.643	34.1871			31.5918	31.8695
AKT2	25.0292	25.0406	26.3944	25.5026	26.2228	25.8071	21.1634	22.9088	24.2807	25.8443	25.673	25.3133	25.8842	25.9183	26.952	25.0336	26.6597	23.7114	25.5369	25.8521	24.9546	25.4542	25.7473	24.6992	25.7555	24.8061	28.7094	27.4767	23.9094	26.0305	23.3803	23.7791	27.2212	23.8216	24.3932	25.7671	28.1181	24.9319	26.0788	24.4624	25.2401	24.9503	24.0173	28.5757	25.196	27.468	27.0364	24.9989	26.7333
AKT2	25.1861	24.888	26.2937	25.4465	26.6187	26.3943	21.0856	22.9652	24.1661	25.8467	25.4133	25.281	25.9458	25.9721	26.9111	25.0176	26.57	23.5984	25.6619	25.7599	24.9084	25.7877	25.9293	24.7062	25.7566	24.7873	28.6644	27.2873	23.9645	26.0417	23.0915	23.762	27.6229	23.7235	24.5558	25.7397	28.1005	24.9907	25.8554	24.5205	25.8881	25.1674	24.098	28.6463	25.2921	27.3239	26.958	25.0302	26.786
AKT2	25.1118	25.0381	26.1844	25.4812	26.4489	25.9315	21.1816	22.9559	24.2788	25.7689	25.6887	25.4359	25.9995	26.0007	27.2743	25.0145	26.718	23.7116	25.7172	25.7333	25.0986	25.6585	25.8716	24.6636	25.5922	24.8722	28.6936	27.4638	23.9052	26.0044	23.2965	23.77	27.4732	23.6411	24.7388	25.8732	28.2284	24.8462	25.8451	24.4688	25.1172	25.1058	24.0167	28.5811	25.0806	27.2505	27.0626	24.9745	26.8511
NPM3	27.838	26.4496	27.6741	26.8488	27.3299	27.5589	23.8854	22.9088	25.8845	28.77	27.2512	25.5527	26.95	27.4783	28.9451	26.818	28.8796	24.9749	27.3341	28.0004	27.3643	26.4669	28.0887	26.5903	27.3421	28.2393	32.8746	28.7385	25.5483	27.0303	26.7309	28.2969	29.2109	25.1713	28.4227	27.9902	29.1086	26.7134	26.6884	27.3703	26.4422	25.6635	25.5613	31.7897	26.544	29.8494	30.2098	28.1547	28.0445
NPM3	27.8137	26.4363	27.3848	26.9095	27.2726	27.8063	23.6661	22.8889	25.781	28.8101	27.3375	25.5704	26.9887	27.7207	28.8732	26.5332	29.1396	24.7634	27.3051	27.5913	27.2565	26.4942	28.266	26.723	27.5022	28.0383	31.8782	28.9082	25.2062	26.9003	26.8301	27.852	29.9661	25.1127	27.8878	27.764	29.4259	26.7909	26.6952	27.5387	26.3668	25.7221	25.2087		26.8073	29.8745	30.1906	28.2024	28.047
NPM3	27.4994	26.478	27.7646	26.6345	27.0611	27.8329	24.0031	22.9007	25.8756	28.9568	27.1847	25.4781	26.8636	27.4001	28.5098	26.5835	29.1338	24.7727	27.558	27.6159	27.1865	26.5098	28.4407	26.4989	27.2265	28.3753	31.3043	28.8814	25.2807	26.9898	26.9713	28.1064	30.1498	25.1716	27.8189	27.6631	29.3875	26.4299	26.5815	27.5147	26.4421	25.5671	25.4558	31.6528	26.2374	29.862	30.0467	28.0614	27.8935
NRG1	34.4437	31.5587	31.6699	29.801	30.7996	30.034	31.9886	29.6947	37.1084	30.3375	37.8449	31.5001	32.1525	31.0514	32.5824	30.8055	33.1569	33.0049	35.3801	28.7585	30.5631		31.0299	30.9406	30.7805	33.1337	36.7101	33.2908	32.5113	30.6171	33.4731	31.9826	40	34.0909	34.6762	31.9611	34.3839	30.6944	40	31.6001	30.7102	30.4805	29.8809		33.2623	32.3637	33.6568	30.3724	34.1486
NRG1	34.8617	31.7206	31.4015	29.8929	31.4044	30.421	32.4735	29.502		30.1433		31.9525	32.978	31.423	33.2228	30.9214	32.7481	33.1815	35.3302	28.5689	30.9732	35.886	30.8841	30.9463	30.4464	32.6513	36.8408	33.4492	33.7948	30.4673	34.3023	31.8895	40	34.874		31.6297	34.0349	30.7026	40	31.7102	31.2863	30.8447	30.5905	33.8058	33.3328	32.6587	34.4912	30.1434	34.5686
NRG1	34.4797	31.201	31.5142	29.8795	31.0119	30.6724	31.8667	30.137	31.481	29.9676	35.0741	31.1803	32.3662	31.3473	33.0718	31.2394	32.5726	33.7185		28.5043	30.8507	35.9708	30.6499	31.064	30.9369	32.71		32.9661	32.9628	30.5836	33.4799	32.4348	40	34.878	34.6255	31.1308		30.5892	40	31.6796	31.8479	30.8782	30.4679	33.7833	33.1907	32.9555	32.9154	30.0698	34.0289
EGFR	29.3281	27.4399	29.1947	28.4152	29.4036	28.7997	26.8967	26.8924	30.3174	28.4455	30.314	28.9491	28.9749	28.3088	32.1845	27.2723	29.2338	29.0081	29.6802	28.6097	27.9517	30.9916	27.6518	28.5866	29.6276	28.556	32.5118	30.2865	28.543	28.5379	28.9697	28.4154	32.358	29.4439	30.7911	29.1389	29.7775	26.9489	32.1728	27.2576	29.2637	27.4956	28.8903	32.9204	29.6951	30.1999	30.4893	27.6459	30.3961
EGFR	29.1603	27.3358	29.242	28.3056	29.5309	28.5069	26.8728	26.8044	30.0442	28.3376	29.9138	28.3362	28.9525	28.1872	32.5055	27.36	29.1662	29.0748	29.8476	28.4695	28.2562	30.2308	27.5605	28.6928	29.9692	28.5372		29.9085	28.9593	28.6753	29.0087	28.3744	32.1145	29.8492	31.0348	29.4112	30.4032	26.8563	32.5404	27.4795	29.4183	27.5342	29.0047	33.3559	29.7858	31.1494	30.483	27.7889	30.1362
EGFR	28.9922	27.3472	28.9652	28.4458	29.6649	28.039	26.9317	26.5458	29.9991	28.1352	30.34	28.3127	29.4452	28.2849		27.1669	29.2255	28.8359	29.5351	28.6422	28.1246	30.2765	27.6234	28.6323	29.6454	28.518	33.2443	30.5818	28.5201	28.5266	28.8146	28.3244	31.5906	29.5249	30.5926	29.2661	29.9338	26.958	33.0662	27.2395	29.4379	27.0373	28.6335	32.5048	29.5402	30.7442	30.474	27.5475	30.3674
TFF1	30.4237	24.2612	27.6428	28.3351	30.9732	31.2863	32.4983	29.7104	33.6294	29.2983	23.9553	24.8437	31.3891	29.106	27.0452	30.7664	34.7969	37.4916	25.4188	30.2114	29.4356	26.754	30.6279	32.2751	28.6193	33.2234	27.6307	28.7367	26.8578	31.7826	21.7379	27.347	33.3438	30.0319	30.8937	29.9019	28.8877	27.63	28.5013	28.6615	23.9785	33.7003	29.8668	33.0684	28.7797	28.1635	33.047	28.3606	34.6482
TFF1	30.3541	23.9695	27.7255	28.213	31.5391	31.1742	33.1443	29.5034	35.2005	29.2715	24.0846	25.0425	31.2169	28.8236	27.2388	30.9256	34.1798	36.521	25.4723	30.2945	29.3059	26.5208	31.1358	32.1023	28.6198	33.0636	27.9184	28.731	27.1349	31.4875	21.7989	27.4609	34.0663	29.7287	30.7775	29.5356	29.2708	27.7803	28.687	28.5961	24.0427	33.9781	29.1494	32.9494	28.8237	28.1201	32.6618	28.1246	34.8857
TFF1	30.4362	24.248	27.5315	28.1081	30.9473	31.0726	32.7364	29.5789	33.8752	29.2078	24.3994	25.1406	31.0598	28.6581	27.0302	30.5711	34.7088	36.9466	25.1795	30.165	29.4325	26.6519	30.8732	31.8453	28.8578	32.6634	27.7407	28.7904	26.8833	31.8016	21.6622	27.3428	33.9792	29.7403	31.0084	30.0765	29.1592	27.6704	28.4862	28.4634	24.2538	33.1664	30.0511	32.8101	28.6475	28.4269	32.7959	28.0688	34.9577
PLAU	28.8063	26.6436	25.8928	25.2654	27.8361	27.0123	22.914	25.4732	27.1691	24.7945	27.3748	24.9834	25.9208	25.4256	28.4677	28.1479	28.548	27.7538	28.8168	25.3716	26.238	26.9565	27.5836	26.0377	26.1403	27.2757	30.8931	31.0104	25.6371	25.9255	25.1186	27.3296	31.3024	28.2361	28.4648	26.1114	30.1771	23.4189	28.5401	25.9965	27.233	25.3777	24.2387	29.6053	27.6992	27.0417	27.9756	25.4913	27.7833
PLAU	29.8444	26.6827	25.9817	25.2275	27.7085	26.8404	22.959	25.5105	27.2781	24.9121	27.3148	24.8586	25.9516	25.5025	28.2715	28.2463	28.4553	27.8808	28.8887	25.3104	26.3124	26.9989	27.8285	25.94	26.1518	26.9673	30.6437	31.6297	25.8481	25.8996	25.0254	27.3891	30.6344	28.6085	28.5745	26.0787	30.3105	23.4474	28.9572	26.0678	27.5426	25.5219	24.1928	29.2858	27.6147	27.0906	27.9944	25.5704	27.9374
PLAU	29.7331	26.9086	26.0564	25.3333	27.7671	26.9759	23.0122	25.4346	27.3481	24.7655	27.5092	24.9193	25.9865	25.4533	28.4583	28.4045	28.6966	27.7076	28.7983	25.3426	26.4737	26.9514	27.7599	25.9738	26.1712	27.3836	30.8381	32.1425	25.7089	25.7819	25.3319	27.6879	31.0529	28.0313	28.8581	26.139	30.5893	23.5141	29.0666	25.9918	26.5868	25.5717	24.2234	29.5799	27.8933	27.1415	27.9808	25.5488	27.9495
YWHAZ	27.6234	27.2961	28.0646	26.5841	27.6283	28.4178	22.404	25.4852	25.0072	27.8188	26.8761	25.5151	26.7696	27.4106	28.6366	26.9721	29.4142	24.7078	28.9403	28.9686	25.7375	26.6244	28.3244	26.3751	26.9162	25.8599	30.2576	28.4054	24.6034	27.1614	25.9167	26.1253	27.7021	25.345	26.0027	27.1431	29.4079		25.9449	24.2811	26.6692	25.9423	25.5025	30.6385	25.6462	29.0763	29.5627	26.4241	27.7388
YWHAZ	27.3879	27.4331	27.9717	26.5741	27.9019	28.0196	22.153	25.1353	24.9004	27.5413	26.9482	25.7354	26.7115	27.5933	28.4991	27.1011	29.216	24.6158	28.552	29.0497	25.432	26.5592	28.2031	26.2627	26.8915	25.7299	30.6976	28.384	24.5642	27.392	25.931	25.9675	27.644	25.4473	25.956	27.6537		25.8381	25.594	24.3415	26.8178	25.8984	25.6925	30.7923	25.3441	29.1115	29.4296	26.5559	27.6206
YWHAZ	27.5381	27.4688	27.4992	26.5381	27.267	28.3309	22.454	25.2384	24.9423	27.6714	26.7343	25.5907	26.5541	27.5014	28.5627	27.0109	29.1149	24.8423	28.5946	28.9224	25.643	26.7514	28.5929	26.1433	26.6983	25.8713	30.6023	28.0719	24.449	27.1365	25.6973	26.1017	27.8605	25.2447	26.2501	27.2115	29.0263	25.8089	25.6795	24.0731	26.384	26.071	25.5136	30.588	25.5825	28.963	29.6866	26.5885	27.5698
EGF	30.4373	27.1481	31.9528	32.0979		33.007	30.7222	27.1905	30.672	29.7609	30.1206	27.8961		34.4444	32.1105	30.8317	32.084	29.5559	31.5052	33.9566	27.6513	30.9805	31.2257	30.1069	30.9965	31.2116	34.6227	31.9952	27.7103	30.2738	27.8251	31.9594		40	28.26	30.5706	33.8266	30.0245	33.6591	31.3159	29.0991	28.9374	28.1294	40	31.5783	34.7108	40	29.4022	29.8885
EGF	31.0473	27.0275	31.722	32.548	35.1852	34.0557	30.488	27.3828	30.4746	30.3338	29.8594	27.5495	32.3706	35.0848	32.212	30.9907	31.6842	29.5695	30.7818	33.1484	27.4791	31.4993	30.0985	29.9901	31.3033	31.0973	34.2023	32.0279	27.129	30.3485	28.0221		34.0972	40	28.3548	30.3917		30.3113	32.9758	31.257	29.2359	28.3893	28.5629	40	31.1414	33.1148	40	30.0752	29.8647
EGF	31.0835	26.8361	30.8762	31.8059	34.3307	32.0975	30.3824	27.5058		30.1391	30.1227	28.0943	33.0929	34.8645	32.4764	31.3811	31.3254	29.4873	31.3043		27.7832	30.893	30.5779	30.2912	30.7842	31.2239		31.9579	27.598	30.5372	27.9833	31.7194	33.6179	40	28.6975	31.0371	33.4361	31.0283	33.6185	31.9562	28.9817	28.7749	28.0385	40	31.5154	33.7505	40	29.4974	29.8444
IRS1	27.5425	26.9845	27.4241	26.8517	27.9475	26.9494	23.378	26.5126	26.8474	27.874	27.7074	26.3648	28.0874	28.0284	29.2153	25.9898	27.665	25.7943	29.9026	27.0447	27.6922	26.6215	27.1564	25.8932	27.4099	27.2859	29.8803	29.6625	27.9596	27.1672	24.6026	26.4008	29.8228	25.3767	22.7519	28.5883	29.9303	26.7914	27.9072	25.8292	26.7389	27.1373	27.1391	30.8437	28.9679		27.9987	26.9501	28.9636
IRS1	27.4191	26.9521	27.4811	26.9243	27.7669	26.749	23.218	26.4838	26.866	27.6928	27.9328	26.4932	28.0402	28.022	28.8223	26.0435	27.4743	25.8601	29.6367	27.1455	27.9387	26.452	27.0761	25.8348	27.3428	27.4535	29.6093	29.5095	27.5599	27.0456	24.595	26.4383	29.5155	25.2263	23.1016	28.3864	29.7755	26.743	27.9443	25.6108	26.4924	27.0228	26.9938	30.8035	28.9687	29.4729	27.9639	26.8997	28.8991
IRS1	27.231	26.821	27.4243	26.9517	27.7512	26.8541	23.2885	26.5518	26.8028	27.8095	27.5615	26.3394	28.0481	27.975	29.1188	26.0708	27.7101	25.8384	29.7359	27.0927	27.9413	26.6263	27.2892	25.9308	27.1951	27.4337	29.5879	29.4575	27.8037	27.1175	24.78	26.5099	29.9514	25.4739	22.8982	28.6893	29.8444	26.8472	27.988	25.6611	26.4932	27.3161	27.0631	30.9299	28.998	29.6342	28.135	26.9218	29.0855
PRKCD	25.2926	26.3936	26.7075	25.6925	26.1629	25.7309	20.2555	23.8628	23.8291	26.2311	25.4903	25.353	25.8882	25.8929	27.0527	25.2651	27.0317	26.0571	26.4882	26.3521	24.8479	25.7363	27.0187	24.5865	25.4052	23.819	29.4052	27.7741	23.5515	26.1345	23.1011	25.7643	26.5919	23.6262	24.5934	25.2567	27.3543	24.6366	26.6933	25.1667	25.3977	24.6482	21.9633	28.3436	24.6009	27.7315	27.4697	25.2206	25.3816
PRKCD	25.031	26.1047	26.4115	25.4979	26.2482	26.1264	20.2929	23.7937	23.8006	26.0939	25.3744	25.4281	25.7067	25.7232	26.8203	25.1449	26.9605	25.9441	26.55	26.1937	24.9002	25.9147	26.8381	24.7052	25.4312	23.9021	29.2322	27.5353	23.5009	26.0765	23.108	25.5597	26.5178	23.9852	24.2928	25.401	27.5858	24.5007	26.854	24.962	25.5099	24.9118	21.9578	28.355	24.7094	27.8011	27.317	25.1744	25.4789
PRKCD	25.1465	26.4213	26.5647	25.6389	26.2545	25.8951	20.3098	23.7835	23.8587	26.319	25.525	25.3623	25.6779	25.927	26.7983	25.3989	26.8885	26.0296	26.7296	26.2828	24.8415	26.0581	26.6968	24.6953	25.5678	24.0286	29.5434	27.8393	23.5242	26.1476	23.0732	25.6668	26.3966	23.8	24.5856	25.5794	27.5435	24.4603	26.7612	25.1331	26.0773	24.923	21.9972	28.5849	24.6822	27.4925	27.3472	25.2876	25.6118
TBP	28.2606	26.9675	27.7528	27.2052	29.8256	28.2329	23.8568	25.242	26.8786	28.0354	28.2572	27.5279	27.3617	28.2002	29.977	27.2832	29.0612	26.2142	28.973	28.4293	26.9995	27.121	27.9786	27.228	28.0886	27.1331	31.7689	29.6079	25.4908	28.222	26.2364	27.4576	30.5825	25.9328	27.5481	27.5552	29.7981	26.2281	28.4093	26.1426	27.9103	26.9848	26.5032	30.6355	27.6235	29.2909	29.3034	27.337	28.7934
TBP	28.3044	27.3094	27.9333	27.4584	29.5877	28.2894	23.9523	25.3387	26.979	28.3157	28.3066	27.6377	27.4124	28.2382	29.9012	27.3187	29.2757	26.264	28.7832	28.4213	27.0839	27.3968	27.9729	27.1733	28.0713	26.9792	32.6576	29.5632	25.6467	28.3099	26.3203	27.4866	30.351	25.896	27.306	27.7265	29.7801	26.2001	28.5519	26.313	28.0815	27.0255	26.658	30.4671	27.6618	29.3217	29.2519	27.247	28.7883
TBP	28.3806	27.2482	27.937	27.4074	29.6228	28.2184	23.8628	25.1501	26.905	27.8285	28.1481	27.3831	27.3687	28.1509	30.4275	27.1739	28.8546	26.0758	28.7261	28.2814	27.1337	27.2067	28.0473	27.104	28.2793	27.1244	32.4534	29.175	25.6619	28.289	26.3547	27.4924	30.3701	25.9865	27.5599	28.0099	29.6987	26.1824	28.6534	26.2218	27.9242	27.055	26.6929	30.1128	27.833	29.0909	29.6188	27.2732	29.1421
IL6	32.7645	32.4258	33.9959	32.2048	31.9451	31.3621	29.6175	29.5749	33.1944	30.0547	30.5404	30.437	29.5489	30.1998	35.4527	34.1574	30.3127	32.888	31.4698	34.2722	30.6484	32.779	32.9903	31.0136	32.9333	32.1488	36.3964		33.5153	33.2458	35.0058	32.0363	32.523	33.6181	33.5228	33.377	33.5554	30.6674	32.0173	30.586	32.0544	31.2376	30.6765	37.3711	32.3415	32.8781		32.2809	34.3128
IL6	32.3	32.2104	33.5071	31.7756	31.8968	30.9998	30.0139	29.2649	33.8902	29.7865	30.4584	30.4774	29.3739	30.2999	35.4034	34.4223	30.3283	32.0858	31.3499	34.386	30.4094	32.7644	32.7728	31.1431	33.0899	32.3845		33.2737	33.4364	33.4366		32.1193	32.9488	32.9449	34.257	33.313	32.878	30.8136	32.2493	30.303	32.4687	31.2147	30.7401	34.9458	32.9595	33.2579	37.3282	32.213	33.3896
IL6	32.5662	32.036	33.848	31.6365	32.6112	31.3071	29.8863	29.4276	33.5064	30.0786	30.4941	30.2375	29.4161	30.3794	35.8109	33.3361	30.4987	31.7016	31.5165	34.0284	30.4301	33.116	32.6546	30.8993	32.3697	31.7975	36.3139	32.8864	33.0594	32.9338	34.7868	31.9446	32.8325	33.8172	33.4054	33.3904	32.6629	30.2438	32.4342	30.1929	32.6705	31.2619	30.4654		33.4479	33.1598	35.9318	32.318	33.7766
DUSP6	26.2585	25.6035	26.8747	24.5852	26.1838	26.703	23.6383	24.0292	25.5724	26.037	26.2142	25.67	26.4947	25.5356	29.4708	25.6978	27.16	25.9432	27.4548	26.7678	24.6049	27.9967	26.0146	26.1467	26.682	26.6707	30.1487	27.8349	24.8261	26.4973	23.4483	25.9161	29.7949	23.9585	26.9382	26.9408	27.8478	24.9682	28.3757	25.1063	26.9862	22.5452	24.4261	30.9583	27.6397	27.1892	28.1762	25.7608	27.0261
DUSP6	26.7085	25.6653	26.4331	24.6145	26.6033	27.1003	23.65	23.9846	25.831	25.8919	26.6833	25.7039	26.5284	25.4703	29.1208	25.1033	27.1574	26.0082	27.4738	26.8122	24.8194	27.8539	26.0323	25.9963	26.9157	26.5517	29.3837	27.829	24.943	26.1951	23.5874	26.0495	29.2797	24.5897	27.0281	26.433	28.0097	25.0015	28.5511	25.1309	26.6416	22.6014	24.4457	31.4215	27.1778	27.0539	28.1341	25.7523	27.0183
DUSP6	26.6561	25.7867	26.9169	24.6581	26.3738	27.0917	23.563	24.196	25.8728	25.8522	26.2663	25.8485	26.5116	25.5642	29.0835	25.4179	27.0928	25.9209	27.4674	26.6865	24.8562	27.9195	25.9402	26.2186	27.0114	26.558	30.2655	28.017	24.9596	26.1688	23.4073	25.7311	29.3891	24.1559	26.9971	26.9073	28.081	24.8703	28.4049	24.9957	26.9472	22.5169	24.3625	30.8337	27.365	26.7796	28.2271	25.7663	27.0694
RARA	25.5533	24.3448	26.6107	24.5395	26.0638	26.1313	21.7684	23.6827	22.8965	26.4032	25.1447	24.2895	25.0012	25.4674	26.05	25.3671	26.4119	24.4018	26.3714	26.8579	21.8541	24.8719	26.7902	23.6953	24.5475	23.6714	28.0297	27.351	22.3825	25.7822	22.5027	24.6765	26.1004	23.9878	24.1031	25.341	28.7072	24.938	25.6573	23.1519	23.8211	25.3972	24.5937	27.8813	23.8181	28.5986	27.0092	25.9546	25.7153
RARA	25.7518	24.2132	26.648	24.4961	26.0843	26.3462	21.7841	23.5606	22.8402	26.6817	25.1654	24.2436	24.8896	25.394	26.1233	25.6097	26.0291	24.3454	26.5665	26.8491	21.9748	24.7464	26.7079	23.7315	24.6396	23.816	28.2546	27.2209	22.3555	25.8132	22.5132	24.6831	26.2196	23.973	24.2685	25.3509	28.6323	24.9616	25.5726	23.2812	23.8342	25.1629	24.496	27.9041	23.7943	28.3257	26.9672	25.9398	25.7836
RARA	25.6049	24.44	26.8749	24.5934	26.1004	26.2876	21.7841	23.7501	22.9298	26.5166	25.0261	24.2523	25.044	25.5191	26.091	25.6654	26.2293	24.3959	26.8223	27.2572	21.873	24.7114	26.9961	23.9633	24.7078	23.7617	27.9637	27.2173	22.3603	25.6696	22.6081	24.769	26.3171	24.0124	24.3849	25.2184	28.9804	25.0778	25.7415	23.2186	23.9623	25.5259	24.4304	28.1687	23.7496	28.3969	27.1025	25.9175	25.7056
RPLP0	21.9493	20.9704	22.1976	21.3353	21.8974	22.033	18.8745	20.0544	22.0847	22.3827	21.4245	20.2827	21.8865	22.4303	23.3392	21.3928	23.1101	19.8987	22.9021	22.5511	21.9578	20.895	21.9946	21.4699	22.1152	21.6424	26.3465	22.729	20.6568	21.4717	21.5734	21.9847	23.9201	20.0583	20.7479	22.86	24.4238	21.7424	21.0756	19.3637	21.5401	21.119	21.0023	25.9465	19.4892	24.9161	24.5603	22.211	22.4447
RPLP0	21.9241	21.0906	22.2459	21.3817	21.9287	22.0283	18.7331	20.0109	21.9081	22.2969	21.409	20.308	21.7575	22.4753	22.9067	21.2542	23.2203	19.7862	22.918	22.3534	21.82	20.7085	21.9294	21.3574	21.9279	21.6579	26.2694	22.6264	20.5446	21.3183	21.5088	21.9597	24.0802	20.1566	20.824	22.6376	24.217	21.6075	21.0341	19.169	21.432	20.5827	20.8833	25.7042	19.4816	24.8173	24.5035	22.1306	22.8207
RPLP0	21.828	21.0205	22.1151	21.196	21.9788	21.9389	18.8727	19.947	22.0159	22.1859	21.4353	20.3119	21.7309	22.3814	23.2061	21.1381	23.0417	19.9269	22.9436	22.3141	21.7911	20.6352	21.9607	21.328	21.9446	21.4953	26.2362	22.6052	20.5467	21.3256	21.6083	21.7735	23.9833	19.9542	20.6828	22.8185	24.2567	21.5515	20.9282	19.2486	21.486	20.981	20.8176	25.9197	19.3237	24.9043	24.3843	22.0493	22.4254
ACTB	21.3359	20.3447	22.0487	19.9912	20.9564	21.414	18.8412	18.8352	22.297	21.2416	20.7369	20.6787	20.665	20.7074	21.8972	21.6936	23.8678	20.2952	22.966	20.6692	20.0051	21.1209	22.1397	20.604	20.9871	21.179	24.9214	23.1217	19.2108	20.7871	20.0013	21.0904	23.5497	21.2818	21.7653	22.96	24.6842	19.8213	22.6549	19.9425	21.1059	19.8279	18.7731	25.2478	21.8372	22.8552	23.9803	20.4653	21.1378
ACTB	21.4645	20.3282	22.0161	19.9441	20.8581	21.378	18.8353	18.9223	22.4016	21.0679	20.8005	20.5126	20.7088	20.5669	21.98	21.8722	23.6914	20.1381	22.9965	20.5027	19.9544	21.34	22.1942	20.5677	21.026	21.1625	24.9813	23.1177	19.3202	20.8618	19.9837	21.1132	23.8186	21.5285	21.7752	22.7405	24.8357	19.688	22.687	19.7887	21.0482	19.8062	18.9561	25.3524	21.8596	23.0175	23.9291	20.627	21.0505
ACTB	21.463	20.3781	21.9982	19.9983	21.0469	21.5391	18.8005	18.9094	22.1887	21.1478	20.7046	20.3971	20.505	20.4276	21.9657	21.6521	23.6538	20.1512	22.9913	20.5927	19.9981	21.1877	22.1826	20.5703	21.0099	21.1076	24.9349	23.2451	19.1918	20.8531	19.9627	21.0005	23.9478	21.5373	22.0437	22.5104	24.5551	19.7565	22.6462	19.9732	21.311	19.7831	18.9056	25.2427	21.979	22.8513	23.8605	20.7141	21.1993
NAT1	30.6917	26.3146	28.6754	30.4185	29.9468	30.6579	24.6087	29.5619	31.9406	29.0443	29.469	29.1584	30.1066	30.2238	30.2222	29.2094	40	32.0191	29.3217	32.1832		32.67	30.6008	30.977	28.1422	28.7071	31.596	33.5638	27.8423		31.6012	30.3952	33.6381	33.821	30.5724	33.9087	31.677	30.87	28.8806	27.1911	28.0122	31.6724	26.8092	30.3067	31.4548	33.3795	31.2968	28.8806	30.4766
NAT1	30.286	26.4708	28.5818	30.7996	29.7407	30.8438	24.6869	29.635	31.288	29.0559	29.0949	28.7674	29.9198	30.1048	30.8053	29.2866	40	33.2986	29.5112	32.5942	32.3548	33.3584	31.1271	30.539	28.2466	28.5413	31.0957	32.512	27.9219	32.4482		29.9229	33.2204	33.3948	29.9135	32.5992	31.8999	31.5254	28.9105	27.0371	28.4248	32.2241	26.64	29.6913	32.0907	33.9835	30.9505	29.2309	30.8099
NAT1	30.1398	26.1183	28.3678	31.2051	29.9541	30.4152	24.606	29.8805	31.6294	29.0792	29.4384	28.311	30.3098	30.2894	30.8815	29.3279	40	34.4256	29.4594	32.6318	32.2584	32.2395	30.6638	30.6594	28.0756	28.3887	30.84	31.3694	27.6318	32.386	31.5002	29.8423		32.5792	30.0039		31.533	32.5163	28.7873	27.0442	28.2393	32.862	26.9627	29.7643	31.6714	33.3467	31.2524	29.0899	30.114
BCAR1	26.663	24.3622	25.8986	24.7496	26.5773	25.3285	21.9074	23.4263	24.6212	24.5644	26.3036	24.3794	25.8184	25.014	27.3944	25.5185	26.9904	24.8097	27.1767	25.1924	24.1759	26.0335	25.8019	24.6172	25.2021	25.3191	28.3007	27.8279	23.3891	25.471	23.9773	25.2714	27.8737	24.0923	24.9539	25.9985	27.7344	23.9905	27.1368	23.9004	24.4702	23.7128	23.9622	27.852	25.7802	26.5041	26.7691	24.8855	27.0124
BCAR1	26.3731	24.3725	25.8318	24.7744	26.357	25.3522	21.9529	23.4465	24.6469	24.5048	25.9621	24.4041	25.7585	25.0193	27.2535	25.5355	26.7567	24.7962	27.3308	25.1276	24.363	25.9254	26.0179	24.5336	25.2737	25.3742	28.2424	28.3909	23.3689	25.355	23.9085	25.3289	27.6498	23.9233	24.6781	26.3771	28.3762	23.9557	27.3511	23.8624	24.6234	23.507	23.8744	27.7864	25.6083	26.5299	26.8219	24.8349	26.9969
BCAR1	26.6648	24.3448	25.6099	25.0109	26.5893	25.3196	21.9686	23.355	24.735	24.647	26.1001	24.5345	25.8764	24.9607	27.5772	25.7546	26.9801	24.945	27.3644	25.1898	24.2612	25.9629	25.5207	24.6556	25.2634	25.1803	28.2692	28.3419	23.5079	25.5172	24.0557	25.2759	27.579	24.2006	24.7233	26.1882	28.0294	23.992	27.0916	23.9553	24.5067	23.4378	23.9964	27.871	25.8143	26.6758	26.763	24.8861	26.9162
CDKN1B	25.5169	23.8084	25.5203	24.1365	25.996	25.361	21.4711	22.2903	22.4312	24.7753	23.9982	23.6201	24.0807	25.1418	25.7764	24.4694	25.8689	24.4873	26.991	25.7141	24.7455	24.9695	25.5984	23.8642	24.3434	23.6836	29.5528	25.2254	23.4045	25.7175	22.4105	25.1267	27.1865	21.5541	23.4608	25.2565	27.3087	24.2401	25.8635	24.3314	24.277	24.4086	23.9103	27.9411	24.8918	27.1458	27.34	25.0911	25.3006
CDKN1B	25.7889	23.9662	25.8567	24.2632	26.6528	25.2932	21.8385	22.2533	22.6845	24.8552	24.3856	23.793	24.6731	25.3913	25.9052	24.3146	26.0256	24.5914	26.7549	25.82	24.8358	24.8398	25.7777	23.7357	24.4526	23.7124	29.4848	25.3713	23.6437	25.7749	22.5436	25.1053	27.424	21.474	23.6113	25.1715	27.3723	24.2087	25.6387	24.1885	24.8614	24.9093	23.818	28.0485	25.0544	27.191	27.2729	24.9586	25.3762
CDKN1B	25.5984	23.9129	25.9961	24.1819	26.6366	25.1452	21.7232	22.3801	22.6948	24.818	24.2123	23.6232	24.3588	25.3783	25.9422	24.498	26.1855	24.6232	26.9308	25.6781	24.9294	24.9394	25.8231	23.7974	24.5273	23.847	30.1193	25.4277	23.7088	25.7382	22.6205	25.2577	27.4167	21.6369	23.533	25.4042	27.0485	24.5016	25.9091	24.3728	24.8062	24.5254	23.9859	28.1321	25.0964	27.2294	27.2846	24.939	25.5079
PRKAR1A	23.9661	23.2805	24.1564	23.2357	24.6678	23.8246	16.9315	21.5421	22.1794	23.4992	24.2859	22.6112	23.9431	23.6858	25.5608	22.9053	24.5013	20.9293	24.739	23.4248	23.2226	23.5763	24.317	22.4734	23.6196	22.4971	27.3072	25.1892	21.3784	23.7338	21.7686	23.7605	25.6583	21.4199	23.4158	23.7991	26.5025	22.5199	25.0718	21.8547	23.0466	22.5586	21.7505	27.2756	22.6506	25.0109	25.1013	23.4303	24.6787
PRKAR1A	23.8005	23.124	24.1283	23.2315	24.4568	23.8743	16.8476	21.7805	22.1246	23.5252	24.0624	22.6933	23.958	23.79	25.4699	22.9221	24.5725	20.9544	24.6179	23.5287	23.2256	23.7267	24.2783	22.4756	23.5169	22.4184	27.0725	25.1677	21.3558	23.9429	21.7454	23.6384	25.9704	21.5768	23.3202	23.9415	26.348	22.453	24.9638	21.8643	22.7704	22.515	21.7167	27.1676	22.5533	25.09	24.7911	23.5102	24.7907
PRKAR1A	23.8231	23.1455	24.0443	23.1429	24.5984	23.7608	16.8974	21.5925	22.1149	23.5589	24.1516	22.8854	23.8944	23.7232	25.3076	22.9447	24.536	20.96	24.544	23.4266	23.2046	23.8034	24.2527	22.4205	23.6201	22.3883	26.8872	25.153	21.3309	23.9129	21.5986	23.657	25.8798	21.3351	23.2626	23.9131	26.4118	22.5907	25.0176	21.6717	22.9374	22.3571	21.757	27.0872	22.5389	25.0824	25.0499	23.5689	24.6425
ERBB2	25.9342	25.1754	27.2074	25.6439	26.8724	27.2375	20.7494	23.7958	24.9808	26.734	26.3444	25.0494	26.5515	27.0231	27.4831	25.2948	26.8939	26.3942	27.0975	23.5169	20.9361	26.5237	26.769	25.9889	25.2755	25.2954	30.5158	27.9142	20.121	26.9814	23.5339	25.5395	28.8825	24.4354	26.4663	25.9997	30.2043	24.9572	28.2819	23.1976	25.6101	25.0128	24.6489	30.6226	25.712	28.1843	26.85	25.9917	28.5623
ERBB2	25.8359	25.2735	27.3044	25.7786	27.2119	27.2873	20.6632	23.7509	25.0289	26.7706	26.1924	24.9591	26.5435	27.0829	27.5817	25.4964	27.0827	26.3102	27.2782	23.6461	20.9971	26.4015	26.4346	26.0232	25.2806	25.3523	30.5615	27.6734	20.2209	26.8942	23.4208	25.6437	28.7276	24.6675	26.2668	26.0496	30.678	24.8101	28.4013	23.2832	25.7572	25.0606	24.6465	30.927	25.4554	28.4068	26.7138	25.8129	28.5741
ERBB2	25.7845	25.2687	27.0805	25.6983	27.0234	27.1425	20.6421	23.8198	24.9772	27.015	26.3365	24.9808	26.7196	27.0624	27.4248	25.4288	27.2664	26.3472	27.2786	23.7381	20.9846	26.5503	26.5093	25.8794	25.2863	25.4507	30.9041	28.0338	20.1672	27.3341	23.4131	25.5001	28.5363	24.6688	26.3745	26.0994	30.1087	24.9444	28.1763	23.2653	25.3229	25.1332	24.6803	31.3488	25.4601	28.3198	26.9823	25.9745	28.3461
PGR	28.7375	29.3235	26.6343	26.4563	26.0161	28.5806	26.2154	25.0372	27.4292	27.8184	25.9802	24.9886	29.7616	28.2205	26.9598	28.0091	28.6045	30.0928	33.6008	28.187	28.7843	26.9046	25.817	25.9167	26.8428	30.583	29.7681	27.9045	24.9634	26.1539	23.8901	25.9852	36.0375	29.7987	22.5485	25.462	32.2092	30.5049	29.8033	28.9797	25.4488	29.4646	32.2422	30.1082	29.4966	31.2601	28.1077	24.3835	25.9756
PGR	28.3551	29.5931	26.7662	26.5676	25.9398	28.711	26.2866	24.9884	27.4582	27.6038	25.941	24.9359	29.4838	28.5562	26.9563	28.1131	28.9708	29.9292		28.2846	28.9553	26.936	25.9467	25.7399	26.6759	31.0128	29.594	27.9593	25.0579	26.0657	23.8984	25.9878	33.9294	30.003	22.7191	25.725	32.1606	30.115	30.5012	29.2227	25.4337	29.259	33.0042	29.5328	29.0194	30.9977	28.4404	24.4818	26.0301
PGR	28.5153	28.9639	26.6489	26.595	25.9789	28.6216	26.2974	25.0685	27.6508	27.7514	26.0464	24.8658	29.6617	28.3599	26.8687	28.2939	29.0376	30.0033	32.9306	28.5235	28.6552	26.865	25.7983	25.7767	26.6809	30.7645	29.3617	28.0052	25.054	26.1101	23.8328	25.979		29.9298	22.7201	25.5504	31.5919	30.4739	29.8178	29.4354	25.3015	29.0786	32.4575	29.9447	29.5068	31.2862	28.397	24.4616	25.9746
TGFA	29.5229	29.2264	31.0943	30.0783	31.038	28.7393	25.8814	27.4655	30.6465	30.2468	29.7856	27.3894	28.9481	30.2297	31.3445	28.5197	30.8218	28.2266	29.8874	30.5353	28.9189	29.4831	30.1936	30.1365	31.0903	29.1441	33.6398	30.655	28.0435	29.8708	31.7709	29.2976	32.3377	27.3485	30.8778	29.9609	31.0391	28.7767	32.1404	28.4191	27.8526	28.9441	29.102	31.8148	30.1208	31.1087	31.0304	32.0084	30.1977
TGFA	29.9192	29.5344	31.1818	29.6693	30.9678	28.5739	25.7948	27.5124	30.1489	29.7676	30.6526	27.2237	29.3307	29.3686	31.5948	28.3919	30.8197	28.3085	29.9753	30.6413	28.6066	29.8004	29.9401	29.5214	31.3474	29.014	33.4601	30.9186	28.0477	29.5053		28.8963	30.9617	27.418	31.4487	30.981	31.0147	28.9385	31.1139	28.4888	28.4699	28.6203	29.0439	31.1018	30.3064		30.7161	31.5577	30.4391
TGFA	29.8317	29.6836	30.529	29.844	31.3858	29.2527	25.7152	27.5756	30.5142	29.4983	30.3157	27.4998	29.3769	30.5675	31.8355	28.0767		28.6335	30.5181	30.8037	28.7747	29.9038	30.663	29.7708	30.9753	28.8497	33.0059		27.9712	28.9693	31.4468	29.0192	31.4654	26.8251	31.8115	30.7762	30.5735	28.871	30.4816	28.496	27.9159	28.4455	28.9633	31.5058	30.9101	31.9718	30.9337	30.4083	30.287
IGF1	27.6844	29.5475	27.1451	27.0036	28.0019	25.5783	24.2878	25.4562	28.9516	28.8868	27.2911	26.6739	27.3366	29.1275	30.1084	24.3527	27.9854	27.1076	27.4038	28.5399	26.8988	28.112	26.7675	28.0862	29.5176	27.0059	29.9978	27.7612	26.4326	27.4378	28.4401	27.8721	27.9207	27.6502	27.9748	27.324	29.0883	27.1292	28.0491	25.8079	27.9138	26.6939	28.8978	31.415	28.8382	29.2989	30.9653	27.8672	27.9013
IGF1	27.3944	29.3328	27.5238	26.9151	28.059	25.5432	24.2702	25.376	28.8952	28.5394	27.2018	26.7695	27.2648	29.0001	30.198	24.1848	27.8653	27.0037	27.5791	28.2981	27.0773	28.0859	27.0291	27.9821	29.2783	26.8447	30.2701	27.4637	26.6643	27.4059	28.5538	27.7883	27.9376	27.6076	27.7829	27.3663	29.0337	26.9455	28.3788	25.5358	28.3543	26.725	29.1379	30.9368	28.7148	29.5446	30.5417	27.9402	27.9525
IGF1	27.5109	29.2384	27.1824	26.9896	27.557	25.1317	24.174	25.4043	28.9829	28.6743	27.2017	26.7015	27.1189	29.205	30.532	24.2075	27.7633	26.9129	27.3513	28.4581	26.9501	27.9986	26.9472	27.8873	29.3919	26.9689	30.093	27.2809	26.4534	27.1706	28.4117	27.6101	27.9545	28.0282	28.1386	27.2817	29.4222	26.9304	28.0588	25.7536	28.0647	26.5462	29.4971	31.1327	29.0388	29.3078	31.2109	27.8889	27.7869
PLAUR	27.655	24.7861	26.0841	24.8052	26.68	25.7487	23.9036	25.2428	26.734	25.4107	26.0042	24.5436	25.5281	24.2516	27.1297	26.9027	27.0471	26.5608	27.8779	25.4217	25.8139	26.3265	27.3509	25.1253	25.2757	26.868	29.5292	29.9084	25.7456	25.7555	24.9439	26.2001	29.1124	27.6192	28.0989	26.1563	28.4929	24.1091	28.0677	25.6977	25.9996	25.846	24.1783	29.3681	26.5142	27.5109	27.9872	25.3274	27.2245
PLAUR	27.9194	24.7369	25.9606	24.8207	26.4717	25.909	24.0647	25.341	26.9154	25.4023	26.211	24.4818	25.4302	24.1968	27.2762	27.018	26.9948	26.6581	27.8358	25.4695	25.7444	26.2408	27.4404	25.0804	25.2665	26.8354	29.6216	29.6297	25.9159	25.7088	25.027	26.4051	29.7415	27.662	28.0598	26.2116	28.6285	24.1437	28.0812	25.9495	25.7272	25.7324	24.241	29.1486	26.606	27.3743	28.1925	25.4751	27.0111
PLAUR	28.0117	24.865	26.0547	24.9576	26.5613	25.7166	24.1128	25.4522	26.867	25.3616	26.1608	24.5914	25.4098	24.2138	27.2723	26.9225	27.1461	26.6179	27.6919	25.5067	25.6785	26.3776	27.4386	25.2382	25.3422	26.9518	29.8336	29.939	25.7576	25.791	25.0354	26.3092	29.6325	27.6474	27.8855	26.2396	28.5499	24.1833	28.0918	25.9253	26.0603	25.7195	24.2132	29.2752	26.7234	27.4446	28.1856	25.3123	27.1505
XBP1	21.1506	20.4871	19.9617	20.437	20.9574	22.7997	18.1448	18.0949	18.7272	20.907	19.5447	20.0478	21.062	23.1938	22.3939	21.296	21.8862	19.2226	21.1788	21.4718	20.2054	20.7868	21.4197	20.301	21.3591	19.8376	25.6677	21.2498	18.6522	21.7278	17.9581	20.6718	22.8672	19.9225	19.337	21.4403	23.0627	20.8273	21.7789	18.9769	19.4243	20.1737	21.9959	24.8722	20.7218	24.5007	22.4541	20.7273	21.2568
XBP1	21.0299	20.4878	20.1377	20.4356	20.91	22.8326	17.7126	18.0704	18.7979	20.8415	19.5816	20.0161	21.2005	23.1869	22.5872	21.324	21.9892	19.2121	21.4597	21.4102	20.4155	20.8483	21.5053	20.3277	21.5961	19.7618	25.9035	21.3352	18.8742	21.8973	18.0545	20.6705	22.903	19.9859	19.7048	21.2698	23.1356	20.7216	21.9579	19.1457	19.5868	20.1879	22.0806	24.8757	20.7616	24.3805	22.5135	20.7293	21.3301
XBP1	21.1054	20.6833	20.08	20.555	20.8482	22.9067	19.2045	18.0562	18.7791	20.9587	19.4898	20.211	21.1943	23.2949	22.4726	21.3968	21.9178	19.2439	21.2877	21.5713	20.3112	20.8603	21.5438	20.4654	21.4755	19.7218	25.7215	21.462	18.7	21.8488	17.8326	20.6718	22.9383	19.996	19.6365	21.2435	22.7249	20.7978	21.8725	19.1634		20.122	21.9875	24.7685	20.6022	24.5833	22.5356	20.8069	21.3499
TNF	31.0299	31.2797	29.2323	29.2824	29.8159	31.2578	27.021	27.9135	29.8464	29.9742	28.9319	28.9401	28.6383	30.5174	31.4911	29.5648	31.8909	28.266	30.0233	30.7525	30.6769	29.7407	29.383	28.7569	30.5398	29.5462	34.5135		28.3905	31.3668	29.8907	31.3561	32.3738	31.7555	28.4019	30.0129	31.4042	26.6571	28.8789	28.2014	30.2418	29.1978	28.1699	33.6148	31.5537	32.1992	31.5494	29.458	28.9423
TNF	30.3929	31.8767	29.5681	29.2583	29.989	30.3247	27.0585	27.4809	29.9773	29.4521	28.9737	28.6113	28.6433	30.2494	31.2856	29.4468	31.4048	28.2723	30.1171	30.9186	30.1025	29.9217	29.1984	28.9196	30.8858	29.6295	34.3809	31.3572	28.629	31.0131	30.0337	30.8468	31.6727	31.6886	28.9176	30.2715	32.1949	26.8246	29.2919	28.1115	30.4478	29.3046	28.0979	33.56	31.0181		31.3786	29.5321	29.0629
TNF	30.4425	31.8504	29.5125	29.1663	30.1257	30.5881	26.9398	27.7746	29.6126	29.3135	28.6813	28.7319	28.5408	30.7115	31.7491	29.3769	31.136	28.3799	29.7642	31.1961	30.0461	29.6456	29.412	28.7552	30.4702	29.5892		31.0638	28.7625	31.2365	29.2992	31.4833	32.5478	31.4462	28.9931	29.9298	30.9928	26.968	28.9406	28.5239	30.1501	29.5715	28.413		32.1171	32.3259	31.9585	29.6638	29.328
IRF1	24.4658	23.8656	25.7645	25.0577	26.2842	25.172	20.752	21.3376	25.4345	25.1588	24.7118	24.3364	23.0018	24.4088	25.2806	25.0749	26.3333	23.9654	25.1825	24.2402		24.3861	26.3605	23.2336	24.4178	24.3164	27.7847	26.8622	22.7406	25.8321	22.9509	24.704	26.3019	25.4779	25.4068	25.0815	26.3389	22.6029	25.076	24.0056	24.9681	24.0589	22.2903	28.825	25.5584	27.1672	27.0985	25.3796	24.728
IRF1	24.3626	23.878	25.7348	24.8824	26.1893	25.195	20.5324	21.3335	25.1653	25.1213	24.825	24.0528	23.3571	24.0372	25.3538	24.9656	26.2814	23.7924	25.011	24.0514	24.6522	24.3649	26.0744	23.1436	24.5472	24.1423	27.9646	26.7059	22.626	25.9846	22.8817	24.8485	25.8854	25.1312	25.1984	25.091	25.9903	22.7854	25.379	23.988	25.2304	23.8184	22.4602	29.0291	25.4398	26.8575	27.0363	25.6548	24.8605
IRF1	24.455	23.5457	25.5084	25.0454	26.2327	25.0825	20.9005	21.3895	25.0472	24.9241	24.4451	23.9131	23.5503	24.0231	25.4049	24.8166	25.8838	23.8201	25.0977	23.9806	24.6055	24.6655	25.9616	23.0703	24.1528	24.0874	27.9511	26.9499	22.468	25.8966	22.889	24.5963	26.2098	25.2877	25.4556	24.7784	26.2595	22.8337		23.803	25.2302	24.2243	22.4341	29.1111	25.5377	26.9629	26.8149	25.734	24.8596
BCAS3	27.0101	27.96	27.7892	27.3767	28.3909	27.7387	23.2357	24.9448	24.1348	27.6454	27.338	26.3805	27.4931	28.1728	29.0232	26.5369	28.0489	24.9348	27.3157	27.5481	27.0354	27.2806	27.6997	26.4384	27.258	25.7462	31.0059	28.3335	25.254	27.7242	24.6088	27.0607	29.3921	24.9265	26.6262	27.1623	29.2813	25.6803	27.6526	25.4292	26.1831	26.7403	25.263	30.2538	27.4445	28.659	27.9849	26.8744	28.0202
BCAS3	26.8711	27.8421	27.7649	27.3416	28.5766	27.9753	23.0446	24.8781	24.2683	27.4888	27.5432	26.5282	27.2923	28.0576	28.6839	26.5986	28.3855	24.8802	27.3231	27.6198	27.061	26.9849	27.5463	26.5385	27.4141	25.6589	30.4862	28.806	25.1225	27.6983	24.5159	27.1948	29.2672	24.9747	26.7863	26.8812	29.0521	25.6986	27.954	25.5602	26.4081	26.6404	25.2371	29.4962	27.2563	28.6276	28.0776	26.9923	27.7307
BCAS3	26.9587	27.9518	28.0199	27.319	28.2376	27.957	23.1986	24.9504	24.3871	27.6372	27.524	26.5317	27.4682	27.9937	28.6835	26.5801	28.7219	24.9791	27.308	27.3047	27.2521	27.3129	27.5363	26.5291	27.2656	25.5609	30.7895	28.7067	25.2669	27.8263	24.6641	27.1492	29.4408	24.886	26.6451	26.9632	29.1813	25.6558	27.802	25.6363	26.4352	26.8879	25.2039	30.2874	27.6971	28.7153	28.0461	26.7952	27.8603
CCNE1	29.2842	29.088	30.8008	28.9492	30.2055	29.7964	24.8725	27.3752	28.5111	30.0582	29.1868	27.9941	28.4302	29.1107	30.2847	30.1321	31.3332	26.9386	31.3305	29.5806	27.8093	29.1972	30.4413	28.5103	29.8308	28.3046		31.1695	27.5517	28.6509	29.6085	29.9617	31.3064	27.3304	29.2738	30.8267	32.017	23.5967	30.4486	27.1105	27.5094	27.9303	26.7964	32.7004	29.01	31.848	31.9935	28.4707	29.2045
CCNE1	29.009	28.9571	30.5683	28.9743	30.4261	29.9628	24.7829	27.3601	28.5726	29.8288	29.3525	27.9985	28.3008	29.67	30.9901	30.0881	30.5241	27	31.2277	29.436	28.433	28.762	31.0218	28.637	30.8823	28.44	32.0461	30.9159	27.5774	28.8319	29.3927	29.3156	31.5589	27.3594	29.5559	30.5915	31.2627	23.6774	30.9282	27.5006	27.6076	28.0956	26.6473		29.2331	34.0473	31.5677	28.6089	29.0522
CCNE1	28.9636	29.2445	30.6939	28.85	30.033	30.0442	24.8681	27.2671	28.8588	30.0547	29.0749	27.6003	28.3838	29.6726	30.0907	29.7547	30.9802	26.9513	30.9868	29.458	28.0282	28.6985	30.537	28.4727	30.345	28.3955	32.496	31.0569	27.7132	28.7693	29.1379	29.4299	31.5039	27.4505	29.2162	30.9515	31.3354	23.6326	30.8215	27.5098	27.4305	27.7332	26.6965	32.1597	29.2213	32.8355	32.7053	28.454	29.0645
PRKCA	29.0528	30.3162	29.9284	28.2686	30.0371	29.4233	26.8961	27.4568	30.3618	28.1131	29.7686	29.1725	29.2223	29.5037	31.2311	28.044	30.5971	27.5869	30.7221	28.1393	28.9866	30.1948	29.075	29.0973	29.6701	30.2231	34.1618	31.1179	28.4616	29.0465	29.7094	30.1284	32.7571	30.659	31.9427	29.7135	32.8646	28.0665	31.6123	28.2162	30.9306	28.3185	28.4295		30.5033	30.8707		29.1086	29.6026
PRKCA	28.9766	30.2307	30.2852	28.5089	29.5078	29.0984	26.8117	27.7021	30.1586	28.1909	29.7213	29.5261	28.7686	29.4515	31.3506	27.9465	30.9479	27.7685	30.4059	28.287	28.8239	30.643	29.4352	29.2822	29.4362	30.0023	34.0958	31.4953	28.5788	29.6297	29.4317	30.5265	32.2852	30.2185	31.4915	29.4028	32.1093	28.1751	31.9854	28.2759	30.6118	28.3334	28.4662	33.8447	30.1642	29.713	31.4684	28.8805	29.8069
PRKCA	28.9232	30.1243	29.9042	28.8422	30.2479	29.0563	26.9619	27.3193	30.3466	28.2627	29.7073	29.0128	29.4298	29.1361	31.0151	27.9453	30.6649	27.5233	30.4316	28.194	28.8229	29.906	28.7945	28.9775	29.4124	29.8177		31.495	28.6814	29.4998	30.0172	30.0338	32.4475	30.1129	31.8213	30.42	32.1254	28.0049	31.3577	27.9931	30.2959	28.4556	28.6756	33.0707	30.2642	30.4059	31.816	28.813	29.7123
NCOR2	26.616	25.4134	27.608	25.5569	27.1749	25.9518	22.5368	24.1417	25.6692	26.6223	26.8938	25.3755	26.5305	25.987	28.2161	25.6041	27.6614	25.8306	28.6278	25.9516	26.0297	27.4732	27.2287	25.5785	25.9872	25.8585	29.6216	28.5698	24.4462	26.3805	25.0233	26.3247	29.0731	24.4791	26.6604	27.4134	29.2303	25.441	28.2758	25.7732	25.8855	25.432	24.3266	28.9465	27.2246	28.1839	28.4254	26.1077	27.9619
NCOR2	26.3721	25.6507	27.9486	25.8691	27.2713	26.5133	22.4692	24.237	25.7223	26.7151	26.8275	25.4218	26.5837	26.1711	28.4317	25.7477	27.6066	26.0307	28.6069	25.9721	26.2001	27.4405	27.2043	25.5781	26.2219	26.0216	30.0117	28.752	24.4554	26.5725	24.9975	26.509	29.7205	24.8585	26.4554	27.5964	29.4001	25.4584	28.3641	26.0352	26.1481	25.6599	24.4431	29.1491	27.0398	28.4069	28.583	26.2924	27.953
NCOR2	26.61	25.517	28.0665	25.7412	27.1018	26.4353	22.4966	24.3112	25.6935	26.7643	26.7304	25.3138	26.6024	25.8287	28.4376	25.7456	27.5599	25.99	28.7445	26.0845	26.2552	27.3728	27.0921	25.5539	26.0783	26.0862	29.9983	28.8668		26.5922	24.9322	26.463	29.4874	24.5373	26.6781	27.4143	29.1101	25.5327	28.5951	26.0372	26.1645	25.6788	24.4864	29.2459	27.2866	28.2866	28.4974	26.3103	27.9157
HOXB13	40	40	30.3919	28.9807	28.9928	40	32.3329	33.3499	40	27.9464	40	28.5142	40	30.4487	40	40	40	27.6644	29.2661	40	27.2375	40	40	34.7461	33.5716	27.0029	40	40	25.862	40	40	27.9228	40	40	40	30.9911	30.3588	30.0568	40	40	27.8757	40	32.1107	31.8361		31.5658	40	31.2716	40
HOXB13	40	40	31.6462	29.2144	28.561	40		33.2469	40	28.0664	40	28.6447	40	30.2186	40	40	40	27.7349	29.2854	40	27.0082	40	40	35.8769	33.065	26.8622	40	40	25.7745	40	40	27.8475	40	40	40	31.4491	30.936	29.9343	40	40	28.3754	40	31.2419	32.4436	34.5713	30.9932	40	30.2284	40
HOXB13	40	40	33.2676	29.1757	29.1401	40	32.2012	33.3695	40	28.021	40	28.6574	40	29.7875	40	40	40	27.4619	29.1569	40	27.3546	40	40	32.8315	33.9725	26.8914	40	40	25.8042	40	40	27.8828	40	40	40	30.4408	31.0707	30.662	40	40	28.2918	40	31.3915	33.1555	34.5923	31.0225	40	29.6671	40
CCND1	25.8347	25.5733	24.4787	23.6565	25.8612	26.3982	22.2224	22.519	20.7216	23.5905	23.778	22.462	25.2992	24.7557	25.8838	25.2012	26.5167	23.0066	25.2892	25.6112	25.0377	24.7699	25.3785	23.0211	24.7162	22.9222	27.9668	24.4995	22.8509	25.8821	21.6956	25.1366	27.1629	18.1626	23.3546	24.6607	26.9077	24.8291	24.254	23.6551	23.3986	24.8791	23.6729	26.3567	23.4449	26.2755	25.7937	23.6413	24.9159
CCND1	25.8153	25.7917	24.4847	23.546	25.7955	26.5075	22.2435	22.517	20.7797	23.7194	23.7923	22.5041	25.3473	24.8159	26.0085	25.2878	26.269	23.0131	25.1898	25.6886	24.9972	24.7499	25.2944	23.056	24.7304	22.9484	27.96	24.5479	22.9566	25.97	21.7248	25.1282	27.0219	18.2513	23.2942	24.7438	26.8142	24.8727	24.2426	23.8467	23.4849	24.9748	23.8058	26.2838	23.4566	26.1054	25.794	23.7115	24.8548
CCND1	25.8385	25.7879	24.5378	23.6057	25.6715	26.5402	22.2084	22.5556	20.7458	23.4966	23.8109	22.4535	25.3821	24.8288	26.0244	25.3516	26.4783	23.009	25.3191	25.679	24.96	24.6888	25.0609	23.0765	24.8613	22.9788	28.1204	24.5827	23.0051	25.8389	21.796	25.0958	27.166	18.3098	23.3036	24.7308	26.8784	24.9341	24.4248	23.9544	23.5645	24.9522	23.9138	26.3675	23.4969	26.0738	25.7411	23.6774	24.971
IGF1R	24.1383	24.6087	25.5848	24.5223	25.3852	24.92	20.7692	23.5221	21.9686	25.3827	25.4369	23.957	25.8641	25.5365	25.4882	24.5478	25.0936	23.1516	25.9135	25.0768	24.7773	24.7695	26.0733	23.9096	24.3793	24.3971	27.3957	25.6004	22.7637	25.5449	22.781	24.1707	26.8885	22.9854	22.854	25.312	26.5064	25.3503	24.049	25.513	25.0575	25.6436	24.313	26.9014	22.7533	26.9697	25.9892	24.8488	25.301
IGF1R	24.0267	24.6086	25.8393	24.452	25.7453	25.1013	20.8435	23.6272	21.9723	25.2084	25.4924	24.0662	26.4515	25.7143	25.5948	24.4864	25.5143	23.1242	25.9811	25.0206	24.6666	24.7074	26.0569	23.9022	24.3841	24.4321	27.6122	25.565	22.7988	25.2865	22.7718	24.1753	26.7395	22.778	22.8299	25.3351	26.5921	25.1832	23.9338	25.3646	25.3079	25.9373	24.1711	26.8329	22.7298	26.9033	25.9482	24.6227	25.3928
IGF1R	24.2289	24.6156	25.8423	24.646	25.7008	24.9432	20.596	23.4736	21.9472	25.3565	25.351	23.9784	26.1164	25.8948	25.5007	24.5549	25.5172	23.1096	25.6994	25.009	24.8782	24.879	26.102	23.9375	24.3856	24.2868	27.5698	25.555	22.8178	25.4437	22.7518	24.2087	26.7132	22.8511	22.8328	25.3489	26.5567	25.3642	24.188	25.4974	25.1962	25.9343	24.2568	26.7824	22.8579	26.8257	25.968	24.7626	25.2439
FOS	25.4909	22.4754	23.7912	22.9397	22.4456	21.7546	22.2618	21.5897	24.1759	23.2144	22.2756	21.6594	22.2423	23.0312	24.7118	22.3735	22.0232	24.4977	23.3652	23.1061	21.7638	24.3468	22.9792	22.1121	20.5794	21.9874	26.3959	24.2415	24.2747	23.9066	22.441	23.9153	25.7624	23.0535	24.7484	23.181	22.9099	23.0916	25.0552	21.6635	24.5593	23.7537	23.272	28.2573	24.3525	26.3706	23.5644	23.2825	25.1471
FOS	25.7215	22.4378	23.8486	22.9456	22.3849	21.6739	22.2458	21.5923	24.2006	23.3568	22.1683	21.585	22.3057	23.0411	24.7152	22.3529	21.9883	24.65	23.3206	23.1431	21.7204	24.3149	22.858	22.1361	20.5789	21.8811	26.5008	24.237	24.3013	23.9372	22.3952	23.9445	25.6568	22.9873	24.7204	23.3033	22.9631	23.22	25.1011	21.7625	24.5069	23.6458	23.2537	28.3472	24.2391	26.2369	23.6072	23.3285	25.2295
FOS	25.5757	22.3348	23.7518	22.8041	22.3743	21.6377	22.3034	21.5635	24.1512	23.1744	22.1588	21.6672	22.166	22.8754	24.6925	22.3767	22.0565	24.5596	23.3125	23.0573	21.719	24.1765	22.8004	22.0914	20.5652	21.797	26.4686	24.0561	24.0855	23.7876	22.503	23.8435	25.5846	23.0572	24.7501	23.3415	22.957	23.0734	25.0743	21.6677	24.7472	23.6211	23.2636	27.9294	24.2891	26.1405	23.554	23.2252	25.1492
CKDN1A	27.4465	25.786	26.4612	25.8829	26.3425	26.2167	21.9113	25.5232	25.6397	26.0286	26.6632	24.9997	25.5308	25.6473	27.4815	26.5997	26.3002	26.9673	26.9115	27.4636	26.0928	25.5984	27.4827	26.2604	25.3928	25.8864	29.2627	28.5163	23.8248	26.572	25.3696	26.1207	27.0373	23.3457	26.0173	26.8752	28.3693	24.4974	25.7345	25.7202	24.6132	25.1931	24.9516	29.9565	25.0803	27.9468	27.8902	26.9625	27.0622
CKDN1A	27.5234	25.6735	26.6181	25.775	26.3828	26.2029	21.8891	25.5294	25.6899	26.0873	26.8382	24.9253	25.5265	25.7491	27.5772	26.524	26.3172	26.9664	27.0262	27.3405	26.0887	25.716	27.6491	26.1785	25.4332	26.1499	29.3021	28.5378	23.7864	26.6637	25.3814	26.1498	27.3249	23.2604	25.9677	26.8662	28.4664	24.6383	25.6186	25.7849	24.3974	25.2456	25.0154	29.7287	25.1306	27.9365	27.8563	26.9847	27.1708
CKDN1A	27.606	25.8167	26.5217	25.7877	26.2295	26.2138	21.8206	25.4931	25.6362	26.0583	26.5178	25.0542	25.3216	25.6058	27.654	26.425	26.4113	26.973	26.9193	27.5053	26.3105	25.4825	27.5234	26.2591	25.3384	25.9661	29.4506	28.4383	23.7125	26.59	25.4624	26.0333	27.1877	23.3849	26.2313	26.9163	28.3541	24.6365	25.6852	25.6705	24.4645	25.1518	24.9651	29.7189	25.0353	27.8052	27.9929	26.9477	27.0754
NPM2	33.5616	33.7194		33.903	34.649	33.9243	29.4675	30.858	32.9434	33.2981	35.8731	33.9413	34.4529	34.6244	37.1694	32.2015	34.4796	29.7377	35.7093	33.6798	32.5542	33.7948	32.3241	33.2106	34.1768	32.6695	40	34.6306	32.0775	31.7638	32.299	32.4064	35.2753	30.7371	34.276	34.7298	34.092	33.1284	34.4297	32.3102	34.6394	31.2767	32.0879	35.7131	35.5267	34.8975	34.7925	34.5166	33.6583
NPM2	34.1234	33.591	33.7934	33.8521	34.2589	34.4331	29.7095	30.8508	33.7414	33.842		33.8735	33.5795	34.5768	36.9253	32.3537	35.7753	29.8056	36.6217	33.8221	32.3328	33.4305	32.4782	33.769	32.9598	33.1622	40	33.6876		31.955	32.5512		36.1058	30.7527	34.1053	33.5939	34.6476	33.7064	35.2498	32.7325	33.7561	31.1887	31.9129	35.5545	35.7907	35.4216	35.9128	34.3971	34.278
NPM2	33.3802	32.8591	33.7172	34.5007	33.918	34.502	29.358	30.6135	33.0215	33.9663	35.7775	33.8792	33.7601		35.3342	31.6425	35.529	29.8078	34.9761	33.6662	32.2518		32.4716	33.8342	35.6243	32.7296	40	34.1404	31.7901	32.1188	31.9419	32.212	36.275	30.2535	33.6392	34.3766	35.1789	32.7587	36.7387	31.6628	33.5861	31.3726	32.2302		34.2456	34.8516	35.6537	35.3375	34.9128
ESR2	30.9721	34.1786	34.6964	34.2561	33.0689	32.5641	27.4826	28.385	33.951		33.0082	32.645	30.1954	34.6984	40	30.3698		30.3576	31.9932	32.1844	32.0218	30.8038	32.3043	30.0999	33.5165	29.7309	40	33.6862	31.1904	31.8284	33.3593	33.6273	32.3267	30.3289	33.7995	31.8684	30.5044	30.1687	32.7176	31.8442	30.8986	28.8938	31.9487	36.444	33.8122	40	36.6117	33.0823	31.8321
ESR2	30.5753	33.097	35.3746	34.7539	34.5142	33.7292	27.5022	28.3249	32.451	34.9006		32.7524	30.4917		40	30.9095	31.5015	30.8169	31.5995	31.8683	32.9866	30.6697	31.5585	31.0481		29.8923	40	33.8484	31.7152	32.9803	33.4066	32.9424	32.8852	30.6854	33.4338	31.9031	31.6329	30.2513	32.5108	32.1176	31.335	28.5189	31.7177		34.9122	40	33.5368	33.3498	32.6612
ESR2	30.9765			32.9811	33.8381	32.4922	27.4907	28.454	32.3455	33.8484	33.0866	33.1699	30.8623	34.7802	40	30.4056	31.3431	30.5091	31.8937	31.8259	32.4187	30.7207	33.2874	31.7065	33.8288	29.8235	40		30.5669	33.9991		32.6995	33.2424	30.1812	33.8524		30.7822	30.5706	32.5644	31.9122		28.7283	31.5039	35.1137	32.5684	40	38.6117	33.0927	31.1004
AREG	26.7512	23.7079	28.9015	24.8306	27.8314	27.8791	18.1457	27.0309	30.1649	27.8495	26.2547	23.9258	24.7497	29.4263	30.0489	27.5948	27.2915	27.9537	31.9347	28.1813	26.1111	26.5007	24.2939	24.9731	23.5462	29.5182	29.6754	27.6628	27.8552	25.9455	28.4664	23.6172	33.7897	26.41	24.323	29.4722	29.5955	27.57	25.464	23.9914	27.4753	24.0153	29.0988	30.8166	28.0136	28.9161	31.2214	27.8222	34.1955
AREG	26.4479	23.6799	28.9609	24.8845	27.5282	28.0268	18.1954	27.2006	30.0685	27.9784	26.11	24.1059	24.7405	29.4662	29.3798	27.8026	27.1565	28.038	31.6838	28.4743	26.1833	26.7699	24.2861	25.0035	23.4999	29.8644	29.3902	27.6126	28.2692	26.0319	28.6976	23.7214	32.1328	26.3126	24.5864	29.2712	29.5043	27.8725	25.1704	23.9	27.5681	24.0513	29.3468	31.1466	27.5866	29.1887	31.3243	28.2818	33.5483
AREG	26.4778	23.6689	28.7349	24.9508	27.444	27.8199		27.3064	30.1632	27.7955	26.151	24.0482	24.6665	29.7952	29.6056	27.312	27.4311	27.9527	31.512	28.0105	26.1737	26.5836	24.1891	24.9613	23.4658	29.9456	29.4523	27.6197	28.3043	25.993	28.5081	23.7875	33.0005	26.3349	24.4632	29.5689	29.5445	27.8784	25.4575	23.9339	27.2435	23.8916	29.6581	30.6743	27.9497	29.2653	30.1826	28.2534	33.2318
PUM1	24.9941	23.8214	25.6783	24.5999	25.9371	24.9733	20.6678	21.9736	23.5941	24.8597	25.3159	23.6229	24.9187	25.1279	26.3278	24.0554	25.7413	22.9597	25.8963	25.0177	24.078	24.9912	25.5675	24.1963	24.67	24.1136	28.2434	26.1465	23.1023	25.2309	23.2712	24.4163	26.6125	22.9577	24.5217	25.0296	25.9302	23.5178	25.9907	23.6625	25.0309	23.264	23.3964	27.872	24.459	26.0381	26.8553	24.1712	25.4668
PUM1	24.9723	23.8138	25.7534	24.5138	25.7204	25.0575	20.6038	21.9267	23.4559	24.7874	25.3935	23.6274	25.011	25.0081	26.169	24.1048	25.7924	22.9712	25.8986	24.9546	24.0879	24.8378	25.4987	24.2031	24.6207	24.0594	28.1883	26.1273	23.0364	25.2309	23.2702	24.5027	26.5617	22.7883	24.4196	25.0276	26.0123	23.5533	25.9888	23.6839	24.7907	23.2222	23.343	28.1395	24.4146	26.1771	26.5422	24.1715	25.4546
PUM1	24.7711	23.8369	25.747	24.6851	25.8977	25.2593	20.6335	22.035	23.5906	24.8684	25.4501	23.7056	25.0206	25.1635	26.321	24.1395	25.8696	23.0107	25.9494	25.1422	24.1923	24.9571	25.5883	24.2772	24.6216	24.115	28.3004	26.3205	23.1346	25.1907	23.3318	24.4464	26.586	22.7436	24.3144	24.8801	26.0655	23.7146	26.0245	23.7338	24.9812	23.3196	23.4892	27.9651	24.4121	25.9849	26.7429	24.1696	25.4787
NCOR1	25.5343	25.8448	27.5461	25.2504	26.9027	25.9069	22.355	23.4105	24.7881	26.5682	25.4754	25.1762	25.9726	26.2084	27.3354	25.1628	27.32	24.6946	27.6428	26.006	25.4295	25.2551	27.1973	25.4275	25.8544	24.5684	29.2182	27.9482	24.5657	26.5174	23.199	25.9664	27.9686	24.4748	24.7599	26.928	28.9002	24.9706	28.1337	25.644	26.0398	25.5226	23.995	28.7378	26.5286	27.6094	28.4965	25.7574	26.4448
NCOR1	25.7034	25.8556	27.4777	25.2504	26.6535	26.2186	22.2903	23.5834	24.6547	26.4214	25.6138	25.134	25.7737	26.2593	27.4911	25.0757	27.4676	24.8803	27.7875	26.1618	25.4603	25.393	26.9694	25.55	25.9701	24.6446	28.9019	28.2971	24.5786	26.2406	23.2036	26.0885	28.188	24.4101	24.5902	26.5489	28.995	25.0275	28.0321	25.629	26.0977	25.4924	24.0394	28.4928	26.3839	27.9851	28.8157	25.9801	26.3773
NCOR1	25.7047	25.7505	27.0831	25.291	27.0808	26.2481	22.3335	23.5094	24.4592	26.4151	25.4633	25.4777	26.0501	26.1422	27.5972	25.0486	27.5051	24.8088	27.7588	26.1579	25.5573	25.2254	27.2943	25.4943	25.9115	24.5591	29.0057	28.2012	24.4391	26.4378	23.2046	25.9345	28.1531	24.3364	24.6996	26.7938	28.6203	24.9642	28.1067	25.6764	25.9949	25.7663	23.979	28.8627	26.2574	27.7703	28.5417	26.1109	26.3497
CYP19A1	34.4953	33.6332	36.3272		35.3813	34.0109	35.1436	33.3683	40	40		33.0369	35.0794	32.5468	40	32.8266	36.4259	34.3458	34.657	40		40	33.4555		40	40	40	40	34.1492	40		33.5585	40	37.1319	35.4433	34.824	36.7689	33.4598	40	31.3704	32.7186	34.5656	36.4494	40	40	40	40	32.9405	34.94
CYP19A1	34.2285	35.4875		34.9723	35.6225	33.6299	34.7276	33.2036	40	40	36.0337	33.4656	35.12	32.4405	40	33.1385	36.668	35.605	34.2142	40	34.2135	40	32.9887	35.6896	40	40	40	40	35.9922	40	36.3882		40	38.6215	38.3306			34.2749	40	32.0346	32.835	36.2873	36.0312	40	40	40	40	33.18
CYP19A1			36.0239	33.9777	34.8512	34.4308	33.6576	34.2655	40	40	38.0958			32.4367	40	33.3313	36.1862	33.5526		40	34.6251	40	33.4852	36.0356	40	40	40	40	35.6385	40	35.7177	33.7057	40	39.13		35.9687	35.4461	35.9	40	31.1955	32.4702			40	40	40	40	32.8725	34.8918
ERBB4	25.9185	27.4701	28.485	28.4197	28.322	27.6385	22.5183	24.0076	24.9168	27.6906	27.4607	25.8048	27.1701	27.5172	29.1551	27.0729	27.124	23.9375	30.6501	28.1283	25.8128	27.334	27.1337	27.2955	26.5454	26.2112	30.9343	27.4768	22.1733	28.6074	24.8349	26.5233	29.2858	24.8412	27.9351	27.1696	27.9226	29.402	29.7254	24.7177	26.725	27.0536	25.9758	30.8291	26.0619	28.1393	27.1163	26.0557	27.4703
ERBB4	25.805	27.4029	28.7083	28.6167	28.2662	27.6496	22.4427	24.0682	24.7175	27.4163	27.2777	25.489	27.1919	27.6901	28.9577	26.9803	26.9729	23.9513	30.8622	28.2892	25.9704	27.0097	27.2976	27.1512	26.6549	26.118	31.7307	27.398	22.3298	28.6069	24.8098	26.5963	29.9228	24.9053	28.1016	27.3198	28.1048	29.1373	29.7906	24.7402	27.232	27.1607	25.999	30.8167	26.0857	27.9685	27.4451	25.9999	27.3395
ERBB4	25.746	27.7295	28.2444	28.568	28.0011	27.8279	22.5362	24.0566	24.6518	27.4403	27.3793	25.6452	27.3661	27.6398	28.9131	27.1718	27.1544	23.5995	30.6961	28.2296	25.9022	27.0618	27.0338	26.9254	26.6906	26.1109	31.3016	27.5073	22.2245	28.9895	24.9932	26.562	30.104	24.9937	28.0078	27.2849	28.1469	28.9169	29.7559	24.8264	26.8121	27.0631	25.9735	30.6649	26.0613	28.4076	27.3659	26.0361	27.2267
BCAR3	25.9811	25.7695	27.1291	26.0949	27.1595	26.7551	23.9528	23.8059	24.3877	26.7623	27.5025	25.5239	26.6289	26.9759	30.0076	26.894	27.5804	26.5565	27.3589	26.3241	26.4344	28.5126	27.6648	24.8972	25.6596	26.6863	29.1106	28.4601	27.1639	27.4413	26.2634	24.797	30.0829	25.4087	28.3322	26.002	29.1107	24.8241	28.917	24.2771	26.8389	25.8486	25.9904	30.8094	27.2786	28.2582	27.2466	26.4711	28.701
BCAR3	25.8457	25.6672	27.2339	25.9825	27.3867	26.6804	23.9503	23.6473	24.5013	26.6181	27.6004	25.4911	26.5922	26.7802	30.3807	26.8533	27.3714	26.5734	27.366	26.3879	26.4043	28.5236	27.7957	24.9436	25.5531	26.8903	29.6151	28.972	27.0527	27.357	26.1377	24.835	29.3569	25.4088	28.1848	26.1634	29.0422	24.8023	28.6416	24.2927	26.8503	25.7987	26.066	30.1662	27.5037	28.0949	27.4893	26.3751	28.3723
BCAR3	25.9621	25.9091	27.0263	25.9987	26.8704	26.9987	23.8407	23.901	24.4854	26.5202	27.399	25.5233	26.7502	26.7534	30.3015	26.9352	27.2835	26.5066	27.2903	26.4572	26.2977	28.5497	27.6149	24.9537	25.4983	26.7102	29.0511	28.7295	27.1657	27.36	26.2113	24.7752	29.161	25.4241	28.3733	25.8775	28.8671	24.6019	28.9544	24.2804	26.9609	25.6792	25.9329	29.8879	27.3193	28.0326	27.3066	26.3998	28.3074
TGFB1	24.6448	24.1809	24.3497	23.9458	25.2119	24.8547	22.2828	23.0238	25.577	24.5061	24.6838	23.585	24.2418	24.0713	26.1371	24.5437	26.4068	24.3988	25.301	24.7089	23.9353	25.2211	24.833	24.0624	24.7364	25.6616	29.2487	26.8646	24.0876	24.9594	24.6193	24.7814	27.1459	25.0427	25.0098	24.5425	27.4236	23.4377	25.7084	23.948	24.9021	23.4751	23.3425	28.6869	25.7157	26.4259	26.7238	24.5174	25.0465
TGFB1	24.6459	24.333	24.5421	23.7947	25.3092	24.7626	22.3991	22.8488	25.5699	24.5476	24.5308	23.4677	24.1435	24.0495	26.0447	24.4751	26.0903	24.384	25.5072	24.7535	24.0402	25.3343	24.9448	23.964	24.623	25.6276	29.1231	26.7945	23.984	24.9253	24.476	24.8209	26.9356	25.0917	25.0476	24.6322	27.9438	23.3543	25.6227	23.9261	24.7941	23.2605	23.1894	28.4765	25.5388	26.4947	26.5258	24.4404	25.0753
TGFB1	24.7591	24.4836	24.6702	23.9257	25.1494	24.747	22.1674	22.989	25.6621	24.2566	24.7035	23.6317	24.2009	24.024	26.3254	24.314	26.5336	24.3728	25.3089	24.6914	24.0684	25.1813	24.8356	24.1114	24.7281	25.3168	29.6237	26.6738	24.1299	24.907	24.4808	24.6276	27.0195	25.2335	25.2751	24.5952	27.3821	23.2896	25.6135	23.9238	24.6804	23.0669	23.3859	28.1905	25.4692	26.2691	26.5323	24.3358	25.0079
TNFRSF1A	26.3421	25.273	25.9769	24.9731	26.0678	26.1708	23.4419	23.9423	25.8389	25.5224	26.1048	25.0853		25.6707	27.2995	25.8391	27.632	25.8576	26.6335	25.6119	25.794	26.831	26.0581	25.4573	26.1851	25.6814	29.0983	27.6744	23.9236	25.5586	24.6489	26.1789	29.7028	26.0353	26.0696	25.8769	29.0047	23.8979	27.1918	24.5437	25.8249	24.9779	24.7336	29.9804	26.3633	27.3283	27.8829	25.5477	25.9764
TNFRSF1A	25.8098	25.2425	25.8614	25.3003	26.3674	26.0317	23.6624		26.3659	25.1045	26.0069	24.6379	26.1804	26.0401	27.0247	25.9743	27.6769	25.8001	27.05	25.8672	24.7299	26.7469	26.2999	25.3624	26.1186	25.782	29.7331	28.0047	24.2557		24.1858	26.4267	28.7598	26.0185	25.4324	25.7802	29.7505	24.5898	27.6954	24.7083	25.1837	25.2077	24.5586	30.3221	26.349	27.7744	27.5809	25.5209	25.1569
TNFRSF1A	25.9959	25.1158	25.425	25.0914	25.9741	26.1131	22.7236	24.1067	25.6097	25.4505	26.7527	24.5494	25.7189	25.8551		25.9686	27.3262	25.8609	26.8953	25.7779	25.8535	26.7554	25.9807	25.7389	26.0722	25.8634	29.3776	27.7704	24.069	25.8981		25.7674	29.1659	26.1579	26.0191	26.3823	29.3564	24.9364	27.4813	24.7053	24.7998	25.8078	24.6313	30.9627	25.9676	27.2754	27.5898	25.4139	25.1531
ESR1	23.3486	22.8838	22.4346	23.3852	23.9034	23.9852	19.1186	20.7406	19.8562	22.9352	22.3767	21.644	24.6186	23.9738	23.8492	23.5883	24.1155	21.552	23.855	26.3371	24.4131	23.3847	24.9768	22.197	23.9594	21.3354	26.209	25.5972	19.9129	24.9174	19.2373	23.3392	25.4645	20.4031	21.4669	24.3702	23.8828	27.0509	24.1446	24.0741	24.4063	24.1562	21.0535	25.1419	21.6162	23.9681	24.0328	22.7261	23.8256
ESR1	23.5162	22.8183	22.6027	23.412	24.0414	24.0611	19.1957	20.7925	19.7877	23.0013	22.2856	21.5514	24.9472	23.9646	23.9184	23.9034	24.1496	21.5002	23.8789	26.3157	24.5829	23.4809	24.7817	22.0274	24.0038	21.2713	26.2832	25.4504	19.9468	24.866	19.3325	23.3191	25.2096	20.0249	21.4873	24.4786	23.9992	26.7333	24.1604	24.0142	24.8131	23.7438	21.1856	24.962	21.4558	24.025	24.0292	22.8191	23.8851
ESR1	23.5704	22.8732	22.5131	23.3302	23.9388	24.0571	19.2856	20.9212	19.9971	22.9646	22.3919	21.5088	24.919	23.8727	23.9136	23.8468	24.2428	21.4457	23.7807	26.3947	24.7349	23.2809	24.9117	22.0449	24.0725	21.3065	26.1399	25.4361	19.7243	24.9961	19.206	23.5676	25.3669	20.29	21.6005	24.5491	23.8361	26.865	24.2152	24.0748	24.8647	24.0977	21.2345	24.9712	21.4221	24.2278	24.0077	22.9493	23.8908
CGA	32.2137	32.9828	32.8177		32.4319	32.7666	25.6464	40	27.6379	40	31.3648	28.7281	32.9237	34.136	40	40	32.2295	27.788	40	40	34.4024	23.2388	40	26.3185	33.3537	29.9682	40	40	28.4287	31.3314	33.4202	32.7591	21.8982	26.5702	33.1528	29.9308			31.7128	32.2467	31.339	40	34.2861	31.3037	31.2339	40	32.9645	40	32.2497
CGA	33.7331	32.542		36.5954	33.167	31.5416	25.7363	40	27.8148	40	31.6637	28.1532	33.8362	31.3332	40	40	33.7226	28.186	40	40	34.3241	23.1197	40	26.3395	33.4733	30.5287	40	40	28.1874				21.9296	26.3875	33.9851	30.2202	32.9752	34.3127	32.0738		31.832	40	32.6113	30.9083	31.4643	40		40	34.9147
CGA	33.5406	33.7901	32.9305	32.9546	32.9907	31.8447	25.5788	40	27.8869	40	31.836	28.1229	32.4924		40	40	32.7612	27.6743	40	40		23.1479	40	26.3006		30.8587	40	40	28.5281	31.5288	33.8888	33.0173	21.962	26.4009	33.1193	30.0647	33.517	34.5478	32.5388	32.0783	32.8723	40	33.369	31.4245	31.9739	40	32.8092	40	33.1692
NCOA1	26.047	25.3825	27.3412	25.2531	26.9382	26.3007	22.2749	23.623	25.0162	26.2667	25.9088	24.8225	25.9935	26.5403	28.5393	25.2482	27.2908	24.8939	27.3605	26.3306	25.073	25.8873	26.5121	25.5408	26.2833	25.7494	28.9162	27.45	23.8565	26.6103	24.233	26.1612	28.4473	25.1147	24.7833	26.5649	29.0383	24.7698	27.6348	25.7925	25.7914	25.1119	24.1048	30.4428	26.0198	26.7003	28.1827	26.8875	26.4811
NCOA1	26.0873	25.5214	27.2413	25.5473	26.6102	26.338	22.4432	23.6404	25.0088	26.346	25.7613	25.0899	25.8376	26.4581	28.1833	25.2148	26.9475	25.0023	27.4707	26.1759	25.3101	25.9883	26.782	25.686	26.2635	25.8197	29.1627	27.26	23.7682	26.864	24.2852	26.0215	28.0626	24.8306	24.6908	26.8503	28.787	24.989	27.9602	25.8365	25.4789	25.0831	24.3333	29.9579	25.9799	15.7973	28.3709	26.5757	26.7503
NCOA1	25.985	25.6024	27.6759	25.6053	27.1579	26.4549	22.4093	23.565	24.22	26.231	25.8274	25.1773	26.0255	26.6833	28.4206	25.2582	26.9622	24.9583	27.7408	26.335	25.2441	25.813	26.831	25.8039	26.5126	25.9535	29.7352	27.3622	23.8417	26.5691	24.3353	26.1656	27.664	25.2428	24.5802	26.7585	28.1941	24.773	27.7816	25.9031	25.6955	25.2745	24.3557	29.803	25.9088	17.7382	27.9968	26.82	26.7104
IL17RB	27.1236	28.2727	31.3093	29.057	31.1461	30.3621	25.8009	27.2356	24.2609	30.166	30.5814	29.4683	29.7552	30.8669	30.6771	29.2896	29.7524	26.7838	30.2794	31.3661	29.4516	32.3886	29.8194	29.3126	29.8666	30.1107	32.4237	29.2235	29.4434	29.7081	25.1046	29.4594	32.9139	25.9154	27.2542	33.4717	33.4501	28.5757	31.9563	27.7637	25.7925	30.242	24.0974	31.5014	31.9536	29.9951	30.5142	28.6824	31.794
IL17RB	27.0925	28.4796	31.4197	29.0863	30.6148	30.4695	25.5616	27.1581	24.1367	30.3795	30.4226	29.4902	30.0491	30.9159	30.7958	30.0676	29.9108	26.6127	29.983	31.5454	29.6362		29.4738	29.5107	29.5132	30.1282		29.7356	30.3306	29.5535	24.8666	29.4559	33.6651	26.1794	27.2219	32.6315	33.5615	28.6365	32.5908	27.9425	26.5194	30.5865	24.1017	31.4054	31.5231	30.733	31.2199	28.9572	31.157
IL17RB	27.1895	28.4016	30.8887	29.6533	30.8579	30.6641	25.5714	27.1723	24.309	30.1858	30.2442	29.9619	29.8123	31.3037	30.0937	29.2179	29.942	26.6282	29.9205	31.6715	29.3069	32.1345	30.1622	29.1264	29.5725	30.5104	32.1803	29.5455	29.6039	29.9041	24.8241	29.6533	33.6635	26.0822	27.3985	32.8908	33.2586	28.4853	31.8036	27.7747	26.5157	30.6822	23.9244	31.1873	31.1818	30.3868	30.967	28.7001	31.1527
SERPINE1	25.7654	24.4445	26.3093	24.1468	24.9857	25.5752	23.9512	25.0084	26.5262	25.3903	24.8193	24.3364	25.2613	24.6609	28.1241	26.835	24.7604	26.4283	27.0847	25.4909	24.3139	27.6096	25.0633	24.7467	23.7239	25.7286	29.3116	28.8441	25.3585	26.1986	24.9108	26.5886	28.7913	25.5337	26.3107	25.5781	27	24.9763	26.7419	25.0433	25.9629	26.0623	23.433	30.6571	26.1676	26.1806	26.9007	25.4636	25.9692
SERPINE1	25.6244	24.5938	26.1004	24.233	24.9156	25.4254	23.5681	24.9786	26.4397	25.3043	24.8261	24.3	25.116	24.4558	27.7121	26.8207	24.6749	26.1886	26.8459	25.52	24.3858	27.6958	24.8804	24.8101	23.6949	25.6513	28.9489	28.5977	25.0268	26.3096	24.7505	26.496	28.5602	25.318	25.9388	25.6426	27.0103	25.1759	26.8536	25.0802	25.9613	26.2443	23.2312	30.7759	26.1473	26.247	27.0402	25.4524	25.9715
SERPINE1	25.641	24.4246	26.1493	24.1303	24.9953	25.3015	23.672	24.9209	26.5802	25.3552	24.9703	24.1623	25.1773	24.5365	27.5124	26.7963	24.6296	26.2721	26.8885	25.5043	24.2628	27.6342	24.9036	24.7942	23.6933	25.7935	29.0948	28.6738	25.1926	26.081	24.8627	26.5413	28.1522	25.2627	25.9849	25.7152	26.9014	24.9549	26.773	25.0123	25.9625	26.1805	23.2136	30.4686	26.0373	25.982	26.808	25.1437	26.0916
PRKCE	29.4937	28.2451	29.3928	29.5225	29.6165	29.9936	25.5226	27.067	27.5302	29.6292	29.1789	28.5808	29.6026	30.0808	29.7187	28.5106	29.8023	28.2935	30.3426	29.9308	29.0217	31.4319	29.2726	28.8912	28.3837	29.8143	31.6588	29.6865	28.0851	29.5344	26.8832	28.2256	31.8018	29.6137	29.9077	30.0213	31.164	28.7992	30.3356	28.1477	28.7087	28.6647	29.4823	33.4634	29.1529	29.5668	30.6027	29.1919	29.2706
PRKCE	29.5711	28.3286	28.9404	29.3736	29.8916	29.6455	25.4487	26.9635	27.5081	29.3917	29.4093	28.6275	29.4631	29.5797	29.6445	28.6733	29.5589	28.2274	30.0923	30.0789	28.8034	31.2637	29.2696	29.185	28.76	29.6235	31.7294	29.6054	28.1569	29.2994	26.9879	28.164	32.032	29.7719	29.8568	30.0308	31.5404	28.596	29.9466	28.2399	28.5357	28.6755	29.343	32.9675	29.3901	29.8293	30.2661	29.1275	29.4325
PRKCE	29.5917	28.4792	29.3354	29.3167	29.7813	29.9217	25.5049	27.0294	27.2872	29.8148	29.3141	28.739	29.4369	30.0259	29.3034	28.7277	29.436	28.3273	30.0388	30.1148	28.9675	31.454	29.1431	28.9434	28.183	29.8614	31.9783	29.8043	28.2043	29.6194	26.9717	28.1277	32.4887	29.7435	29.7014	30.0008	31.4383	28.6309	30.7074	28.0616	28.3746	28.4728	29.3352	33.1824	29.2505	29.7972	30.4312	29.2241	29.0712
BCL2	25.0769	27.9154	26.5165	26.5749	26.8942	27.0291	24.8266	24.2566	23.7776	27.143	25.5692	24.9389	26.8311	28.4349	26.8176	26.2114	26.8872	23.4184	26.7413	27.5082	26.8288	27.2877	26.4654	25.1525	25.9093	27.2409	30.0674	27.2027	25.4945	27.9267	24.0018	26.5652	27.2817	24.1533	23.8378	26.5703	28.3708	26.8565	27.1994	26.432	25.7366	25.4457	26.3845		24.6941	27.9099	26.5479	26.6618	26.0987
BCL2	25.0438	27.7177	26.5323	26.4684	26.9046	27.3327	24.6106	24.1397	23.7256	27.0465	25.5218	25.1007	26.5322	28.3028	26.711	25.9605	26.8761	23.472	26.8851	27.4684	26.6178	27.0238	26.1438	25.0048	25.7568	26.9606	29.5188	27.0358	25.6876	27.9695	23.8345	26.2792	27.375	24.0748	24.2021	26.707	28.263	26.9322	27.0124	26.4719	25.7251	25.2491	26.5444	30.296	24.6524	28.195	26.4494	26.5318	26.1297
BCL2	25.0101	27.7849	26.6332	26.5299	26.9604	26.9617	24.6603	24.1215	23.7704	27.1012	25.5508	25.0278	26.5351	27.8728	26.9251	26.1382	26.6452	23.5272	26.7127	27.5105	26.8791	27.0376	26.3488	25.1407	25.8752	27.1112	30.393	27.1964	25.7063	28.0027	23.9779	26.1963	27.2952	24.2459	23.9039	26.648	28.5471	26.8216	27.2948	26.5189	25.8813	25.1283	26.6826	29.9463	24.7434	28.1961	26.6027	26.6715	26.365
CTSD	24.3795	20.4831	22.6429	22.2792	24.0874	22.971	19.2835	20.0751	22.9301	23.0444	21.2184	20.2126	22.6241	21.2587	25.077	22.9908	24.8933	22.649	20.2995	22.7684	22.1286	22.5268	23.9118	22.5027	23.5635	21.9905	26.3887	25.8245	18.6089	22.8746	22.3346	21.9554	26.1403	22.9599	23.8649	19.3955	25.2919	21.1798	23.6933	21.3422	20.439	22.2398	20.9668	25.9831	22.4766	24.4948	25.6136	22.5539	24.1012
CTSD	24.0994	20.4244	22.795	22.4146	24.1032	23.0556	19.2506	20.2588	22.972	23.0755	20.9748	20.4176	22.5641	21.428	25.2012	23.2739	25.2434	22.7165	20.2804	22.7748	22.1748	22.5817	23.8175	22.6137	23.4008	22.1434	26.3468	26.0492	18.4891	22.9795	22.3129	21.9808	26.175	22.7319	24.2299	20.0832	25.3756	21.238	23.6581	21.337	20.5129	22.2159	21.1165	25.9923	22.4666	24.7797	25.4685	22.5863	24.0538
CTSD	24.3088	20.5844	22.7379	22.45	23.9652	23.0584	19.1953	20.2341	22.8854	23.0894	21.0783	20.3723	22.5205	21.4699	25.1126	23.0307	24.7521	22.656	20.1993	22.8139	22.2308	22.6464	24.0016	22.4589	23.4463	22.1699	26.467	26.0674	18.5877	22.9002	22.229	21.9581	26.0425	22.9593	24.1627	19.5802	25.3459	21.2708	23.8197	21.4124	21.001	22.4383	21.1266	25.9134	22.4889	24.639	25.4507	22.5799	24.0784
IGF2	24.5365	25.0317	24.153	24.1863	24.7213	23.9908	23.3722	22.9109	26.1103	24.7326	25.3216	24.5764	25.6601	26.2414	26.5785	21.9385	25.2206	26.8048	26.1866	23.28	25.0017	25.5431	22.4064	24.4064	25.9494	24.7427	28.5729	25.4588	25.2741	24.7305	26.6458	24.7884	27.1949	25.6005	25.2667	26.9738	27.8786	24.0945	27.5672	24.8158	25.1966	24.4435	26.0671	28.7786	25.2957	26.597	26.97	23.2308	25.4796
IGF2	24.6925	24.997	23.8999	24.1947	24.8208	23.9591	23.4242	23.1748	26.0091	24.8273	24.8371	24.6178	25.7028	26.1565	26.4642	22.0027	25.1654	26.8403	26.1358	23.4124	25.0055	25.5744	22.585	24.4692	25.8636	24.7933	28.2714	25.5895	25.2657	24.8347	26.7278	24.9457	26.939	25.8273	25.3937	26.8877	27.8303	24.1405	27.5588	24.7554	25.0286	24.3619	26.1173	28.8993	25.5838	26.7051	27.0609	23.1863	25.3158
IGF2	24.742	24.8488	24.1951	24.0892	24.6314	23.8456	23.4402	23.1404	25.9924	24.8238	24.9434	24.7246	25.7165	26.3328	26.568	21.9742	25.2074	26.7948	26.2741	23.4857	25.0042	25.6702	22.5177	24.6828	26.1155	24.9012	28.7318	25.6274	25.4009	24.6667	26.9693	24.7614	27.0302	25.7857	25.3554	26.8559	28.0379	24.014	27.5173	24.7434	24.9526	24.6381	26.2607	29.0429	25.5256		27.2965	23.3808	25.6594
NCOA3	26.4481	25.9184	27.1265	26.7049	27.4328	27.0013	21.6116	23.7403	24.2338	26.6742	27.1634	25.2196	26.2035	26.6005	28.3607	26.2403	27.6855	24.8299	27.1103	26.3902	25.8697	25.5779	27.1757	25.0301	26.4701	25.5744	29.872	28.5797	23.5905	26.9082	25.383	26.4369	27.5975	24.7132	26.6875	26.1679	27.9142	25.0683	27.1478	24.9941	26.2109	25.0353	24.6074	28.0648	26.4896	28.2743	29.0139	26.0588	27.0048
NCOA3	26.2007	25.8896	27.3103	26.7943	27.4073	27.2235	21.6044	23.8411	24.2095	26.6606	27.1378	25.1997	26.182	26.7054	28.6274	26.3795	27.6096	24.8991	27.2701	26.3745	25.8513	25.6966	27.0268	25.2539	26.3204	25.6876	30.2197	28.7326	23.7077	26.9853	25.3274	26.3711	27.9398	24.7755	26.6268	26.0605	27.7187	25.1307	27.0272	25.1073	26.0178	24.9706	24.505	28.1243	26.4862	28.1739	28.8309	26.0865	27.1223
NCOA3	26.3732	25.8885	27.3365	26.7265	27.5448	26.932	21.5545	23.8611	24.2761	26.6791	27.065	25.1032	26.2165	26.5296	28.3911	26.316	27.8486	24.7355	27.315	26.3955	25.8668	25.6304	26.9764	25.1419	26.6004	25.6701	30.694	28.7306	23.7435	26.8243	25.3993	26.4637	27.7387	24.7207	26.691	26.1477	27.9343	25.1633	27.288	25.0818	26.1041	24.7803	24.5789	28.2027	26.5489	28.2437	29.3253	25.9854	27.1237
EGR1	23.6531	22.9772	24.282	21.5233	21.8948	22.4305	23.1884	21.3296	24.9445	22.7919	22.4279	21.94	21.982	23.3787	23.0925	22.4871	21.8604	24.4693	22.866	23.2961	22.2522	25.0859	22.1114	22.7137	20.4024	22.3056	25.8451	23.3588	23.4547	23.9978	21.8212	24.0587	25.0649	21.9628	24.0179	23.3762	23.9554	23.5275	25.7432	21.9122	23.8272	22.9392	23.0398	28.305	24.4564	25.8035	24.0827	23.3521	25.0719
EGR1	23.8583	22.9425	24.257	21.5975	21.858	22.4391	23.0853	21.4603	24.9593	22.8123	22.3614	21.8769	21.9863	23.4388	23.2248	22.4485	21.769	24.4094	22.7484	23.358	22.2048	25.0355	22.0687	22.7112	20.4452	22.3112	25.8164	23.2817	23.4187	24.1418	21.757	24.0376	25.1433	21.8625	24.1477	23.2766	23.8186	23.3974	25.7286	21.9992	23.9765	22.9255	23.0893	27.9849	24.3795	25.8529	24.1286	23.2084	25.0089
EGR1	23.8242	22.931	24.4433	21.6864	21.7856	22.4961	23.2249	21.4498	25.0762	22.9147	22.6184	22.1177	22.1279	23.3875	23.279	22.5357	21.9916	24.539	23.004	23.3509	22.2856	25.0286	22.1781	22.7651	20.5056	22.1939	25.8939	23.2931	23.5702	24.0546	21.9641	24.1524	25.2927	21.8568	24.1174	23.2774	23.9854	23.448	25.7613	22.0165	24.0278	22.9851	23.1467	28.1708	24.4582	25.7615	24.1874	23.3387	25.0479
[truncated: 11 more columns]

## Sheet: Phase 2
ID number	49	49	51	51	54	54	55	55	56	56	62	62	63	63	65	65	67	67	71	71	72	72	73	73	74	74	75	75	77	77	78	78	79	79	80	80	81	81	82	82	83	83	85	85	86	86	87	87
Group	recurrenon-recurrentt	non-recurrent	recurrenon-recurrentt	non-recurrent	recurrenon-recurrentt	non-recurrent	recurrenon-recurrentt	non-recurrent	recurrenon-recurrentt	non-recurrent	recurrenon-recurrentt	non-recurrent	recurrenon-recurrentt	non-recurrent	recurrenon-recurrentt	non-recurrent	recurrenon-recurrentt	non-recurrent	recurrenon-recurrentt	non-recurrent	recurrenon-recurrentt	non-recurrent	recurrenon-recurrentt	non-recurrent	recurrenon-recurrentt	non-recurrent	recurrenon-recurrentt	non-recurrent	recurrenon-recurrentt	non-recurrent	recurrenon-recurrentt	non-recurrent	recurrenon-recurrentt	non-recurrent	recurrenon-recurrentt	non-recurrent	recurrenon-recurrentt	non-recurrent	recurrenon-recurrentt	non-recurrent	recurrenon-recurrentt	non-recurrent	recurrenon-recurrentt	non-recurrent	recurrenon-recurrentt	non-recurrent	recurrenon-recurrentt	non-recurrent
Age	49	64	54	57	60	60	49	57	66	58	50	60	58	69	59	72	71	67	66	58	62	70	58	64	50	54	59	50	58	71	62	67	50	70	55	73	54	73	61	64	68	60	64	57	62	70	64	52
Size (mm)	28	31	40	23	11	20	25	30	45	58	15	12	12	18	25	21	20	16	30	29	80	25	22	34	22	32	22	40	29	36	14	18	35	24	90	25	35	39	18	20	25	25	15	19	20	20	30	30
Number of positive lymph nodes	1	1	2	2	1	1	2	2	8	5	6	5	1	1	15	12	1	1	3	3	0	0	5	5	4	8	1	1	8	6	3	3	5	4	6	6	3	3	1	1	7	5	0	0	1	1	1	1
Malignancy grade	3	3	2	2	2	2	1	1	2	2	1	1	1	1	2	2	1	1	2	2	3	3	2	2	1	1	2	2	2	2	1	1	2	2	2	2	2	2	1	1	2	2	3	3	2	2	.	.
Time to recurrence (years)	7.75342		4.66575		4.77534		3.99726		7.89315		8.86575		0.879452		3.83836		5.50959		6.36438		4.12603		4.2137		5.54521		10.4192		9.58904		5.67397		6.86027		3.82192		4.65479		3.04932		6.16164				4.9726		8.38082
Treatment duration (years)	4.50411	4.47945	4.04658	4.5726	4.09863	4.75342	3.87123	4.54247	4.65753	4.64932	0.791781	0.816438	0.769863	0.778082	3.35616	3.80822	4.55342	5.06575	5.37808	4.90411	3.49863	4.51507	3.43836	4.51233	5.38356	4.66301	0.747945	0.767123	4.15616	4.26575	5.42192	4.27671	3.79452	3.20274	3.37534	3.09589	4.0274	3.70411	1.57808	2.14247	4.52055	4.52055	4.09041	4.7863	2.03288	2.81644	6.30959	7.72329
Follow-up (years)	9.63014	8.3863	6.92603	11.6466	10.7644	10.8356	11.8164	10.2658	12.874	10.7151	13.7918	13.2767	15.9397	12.2603	12.5068	6.72603	8.11781	7.02466	6.92603	11.0329	8.05205	8.90411	8.85753	6.85205	9.50959	10.5973	15.4247	16.9973	11.8466	6.61096	7.86301	11.2027	10.8521	6.90959	7.0411	7.20822	7.41644	11.5479	7.50137	9.15068	10.4192	10.6082	7.22466	7.09315	7.30959	8.30411	9.0137	9.29863
Genes (Ct values):
BCL2	23.1217	21.991	27.9959	21.9	26.5662	20.9308	24.3856	26.271	23.4306	24.9729	22.7006	25.8198	24.2244	24.499	26.7305	26.2229	23.722	24.604	23.5874	23.153	24.731	21.051	24.4858	26.5498	16.9332	25.3814	20.076	18.7711	17.8529	18.9185	17.9005	21.8622	18.838	23.6993	20.2755	19.8616	18.2539	16.9656	20.7476	20.0172	16.9202	21.034	16.8995	17.8538	17.7804	16.8488	23.715	20.2967
BCL2	23.0405	21.9263	27.8589	21.9754	26.126	20.7274	24.1979	26.1687	23.1784	24.8355	22.8618	25.988	24.2905	24.7365	26.772	26.3905	23.6964	24.576	23.6584	23.1114	24.708	21.2565	24.6875	26.6018	16.9544	25.6656	20.1897	18.749	17.8722	18.977	18.0859	22.1196	18.9005	23.8074	20.4342	19.818	18.3156	16.9501	20.9678	20.1047	17.1745	21.0902	16.9426	17.9965	17.6404	16.8649	23.795	20.4448
BCL2	23.267	21.9621	27.9611	21.9794	26.3821	20.8207	24.2515	26.1283	23.4794	25.1358	22.9902	25.9109	24.2832	24.7579	26.7336	26.2116	23.5608	24.6757	23.6684	23.4499	24.9007	21.1134	24.5713	26.5217	16.9832	25.3408	20.2568	18.9877	18.0723	18.962	18.0181	22.0936	18.959	23.7303	20.3895	19.9416	18.5465	16.9117	20.9327	20.147	17.1404	21.1174	17.0046	17.881	18.0478	16.9201	23.7738	20.5335
ERBB2	19.9435	21.7662	25.2571	20.9408	26.4562	21.0982	23.5496	25.3114	21.7911	23.5444	22.4171	25.1677	23.8534	23.7047	26.126	25.383	23.249	23.9902	23.0714	22.4081	20.4484	21.1519	22.9763	25.743	22.4461	29.8542	26.1496	24.3321	23.9567	23.7424	22.5037	27.6597	24.8707	25.1576	25.4657	23.4111	25.3368	23.1243	26.9948	24.6519	23.5064	25.4079	22.9664	23.0476	23.012	21.7956	26.5428	24.5572
ERBB2	20.0393	21.9073	24.9129	20.8655	26.5406	21.1483	23.7293	25.5335	21.9726	23.6325	21.9683	25.045	23.9008	23.6845	26.2722	25.466	23.1128	23.9863	23.0351	22.4846	20.4246	21.0195	22.9574	25.8988	22.4146	29.7359	26.3112	23.9737	23.6315	23.7676	22.3472	27.2054	24.7299	25.1952	25.3573	23.0166	25.1453	23.0594	26.9585	24.374	23.2824	25.2175	22.8453	23.0659	22.6989	21.7754	26.3151	24.4948
ERBB2	19.966	22.0185	25.0426	20.9547	26.4195	21.2678	23.8889	25.4515	21.9073	23.7008	22.1953	24.9746	24.0263	23.8075	26.4303	25.489		23.9467	23.2373	22.4456	20.5596	21.1245	22.9062	25.9717	22.5209	29.4472	26.2178	24.0134	23.6653	23.7622	22.1228	27.5895	24.9602	25.3048	25.4134	23.1649	25.177	22.829	27.1334	24.4904		24.8036	23.0118	23.067	23.1243	21.8388	26.3984	24.2989
ERBB3	21.8359	20.1117	24.5503	19.279	24.5609	19.6481	23.5622	23.9822	20.4362	22.4484	20.8858	23.2276	22.5997	22.9477	24.096	23.24	22.5105	23.1776	22.5773	21.4392	18.4876	19.8984	21.8999	25.6109	22.964	30.5455		24.4706	25.7998	24.4042	22.9152	27.5306	25.1457	27.9869	25.1347	24.5778	25.9054	23.616	27.2736	25.8546	23.0189	26.2486	22.9863	23.2887	23.6649	22.1248	26.6415	26.0665
ERBB3	22.0518	19.8423	24.7666	19.4375	24.4649	19.5586	23.4667	23.9225	20.5451	22.5589	20.7823	23.2256	22.6484	23.1372	24.1273	23.2622	22.6397	23.0572	22.519	21.6111	18.5866	19.8843	21.8759	25.6815	23.0675	30.9482	27.2493	24.3652	25.8017	24.3766	22.9362	27.3181	24.9592	27.6955	25.2196	24.4874	25.5788	23.7611	27.3954	25.9002	23.2625	26.2109	23.132	23.3289	23.6495	21.914	26.8612	26.1574
ERBB3	22.0333	19.8175	24.5969	19.2991	24.5766	19.4892	23.6664	23.9498	20.398	22.3725	20.7773	23.2078	22.7614	23.1245	24.2965	23.3451	22.7031	23.1463	22.7064	21.5502	18.6992	19.9392	21.925	25.714	23.1918	30.3821	27.1948	24.3597	25.6641	24.3528	23.0377	27.5947	25.0339	28.0153	25.2924	24.5026	25.7906	23.6863	27.5227	25.7416	23.1762	26.3214	22.9658	23.2764	23.6853	22.0575	26.7077	25.9821
GAPDH		16.9666	20.3775	17.3654	22.8684	17.9616	21.1692	20.8022	18.6011	20.4213	18.3972	21.2359	20.0689	20.6186	21.7778	19.9806	19.432	20.0544		18.8361	15.7983	15.9894	19.1932	22.5666	18.5867	26.9352	22.007	19.9666	18.7598	20.5569	19.4429	23.0257	20.1323	24.8823	21.5431	20.4987	19.6462	18.8381	21.94	21.767	19.4019	20.3546	17.1573	16.9165	19.3407	18.2939	25.4443	21.9876
GAPDH	17.0315	16.7244	20.3591	17.2038	22.7988	17.7125	21.2537	20.9375	18.5619	20.3181	18.2452	20.9206	20.1142	20.4867	21.9005	20.0731	19.3193	20.0906	18.6104	18.9052	15.7438	15.8943	19.1091	22.6198	18.6023	26.8924	22.1226	20.0654	18.8068	20.6445	19.5067	23.0818	20.1524	24.9534	21.6173	20.4908	19.5917	18.7896	21.973	21.816	19.3238	20.4041	17.0955	16.9013	19.4449	18.1979	25.5373	22.0136
GAPDH	17.4282		20.3702	17.1342	22.8344	17.7505	21.1197	20.8848	18.2719	20.3103	18.3464	20.9175	19.9867	20.6579	21.6768	19.9945	19.4899	20.2749	18.4471	18.7964	15.7432		19.082	22.6056	18.5264	26.9736	22.0953	19.9856	18.6925	20.4759	19.4477	23.043	20.2691	25.0247	21.6503	20.5294	19.5558	18.8224	21.8647	21.6087	19.1407	20.3671	17.0756		19.4993	18.3498	25.5249	21.9514
PRKCE	26.891	26.1565		27.6492	29.7753	23.5948	27.8188	30.3536	26.8328	29.094	26.8559	28.6829	27.9208	29.0803	30.7344	29.4544	26.8997	27.3947	26.6873	26.6272	26.8363	27.2397	28.6297	30.4189	22.7745	32.0543	29.1076	24.4299	25.8297	25.2066	23.4649	27.7914	24.543	28.6727	26.1036	25.6564	27.2283	24.1473	29.7354	26.2617	25.6425	28.6542	24.7726	23.6317	24.3478	23.137	27.9578	25.3795
PRKCE	26.4519	26.0101	29.9378	27.713	29.4471	23.4637	27.7404	30.4948	26.7527	29.0221	26.8373	28.9369	28.2648	29.3188	30.5201	29.6603		27.0864	26.8948	26.6446		27.2567	28.6647	30.7984	22.6284	31.41	29.0546	24.4921	26.232	25.2119	23.5134	27.7397	24.5465	28.8655	26.2593	25.6744	27.8962	24.1442	29.636	26.2083	26.1561	28.7638	24.5549	23.5414	24.2419	23.1464	27.9831	25.6169
PRKCE	26.895	26.04	29.7981	27.9394	29.5324	23.4051	27.8714	30.2495	26.5736	29.1858	26.7992	28.6969	28.2958	29.2078	30.7556	29.127	26.4956	27.6746	27.0294	26.8525	27.0958	27.2675	28.6869	30.5164	22.6807	30.9495	28.9982	24.492	26.0902	25.12	23.5991	27.5272	24.5684	28.7097	26.2872	25.6299	27.1749	23.9778	29.7418	26.3967	26.0631	28.7433	24.8837	23.5732	24.161	23.2256	28.2893	25.5084
TNF	25.9721	26.9655	33.1049	24.9549	29.1927	26.8061	28.9862	30.1404	29.6922	29.2705	27.7714	29.7833	28.712	30.0461	29.0229	30.0177	27.4836	30.4041	25.9632	27.1435		24.1673	29.3831	30.5961	23.351	29.9842	26.2712	25.9315	23.9005	25.1792	25.28	28.8349	25.7649	28.1475	26.7515	25.3878	26.0359	22.8735	26.8234	26.4898	24.5876	27.1044	22.9578	24.3194	24.7676	23.3845	28.7807	26.2022
TNF	25.9747	26.891	32.1932	25.497	29.9493	26.548	28.8537	29.4642	29.1959	29.6168	27.9068	29.9211	28.8994	29.3175	29.3964	29.9902	27.5162	30.8025	26.1295	27.1804	27.1318	24.0589	29.4776	30.5835	23.3882	29.4927	26.2959	25.8803	24.072	25.4528	25.335	29.1082	25.7079	27.9356	26.6707	25.2199	26.0429	22.9558	26.6754	26.5923	24.4941	26.8614	22.9064	24.3142	24.7177	23.1792	28.6924	26.3985
TNF	26.1781	26.9895	31.8244	25.6349	29.9778	26.7553	29.0232	29.8139	29.7745	29.3382	27.977	29.9841	28.7268	29.5484	29.0504	30.5221	27.9754	30.2802	26.2505	27.1315	27.475	23.9056	29.4512	30.5441	23.4927	29.9714	26.4423	26.0275	24.0318	25.3291	25.2969	28.9574	25.669	28.0519	26.848	25.3384	26.1388	22.9242	26.6596	26.5032	24.4075	27.137	23.0922	24.0937	24.6532	23.2173	28.7425	26.3363
TFF1	25.9677	28.7911	23.2323	26.5636	27.8216	21.7942	33.0261	27.3729	28.3583	33.1671	24.2121	28.3224	27.0426	28.2883	26.1042	26.7456	24.0637	26.8647	27.8073	24.374	25.9	31.8647	30.4507	26.8118		40	40	30.5735	31.1219	27.7298	29.3461	33.372	29.929	31.2697		28.5094	28.6378	27.1474	40	29.4318	29.3885	40	28.1857	33.7186		26.9811	30.2333	35.0117
TFF1	25.6066	28.591	23.1952	26.8366	28.0589	21.8664	33.2637	27.5084	28.6439	33.0201	24.2454	28.0947	27.1234	28.2711	26.4779	26.9154	24.0482	27.3133	27.7431	24.4501	25.8403	31.8449	30.5397	26.8115	29.3605	40	40	31.1277	31.5765	27.7617	29.1661	33.9612	29.698	31.4359	32.2987	28.4535	28.9714	26.7635	40	29.3202	29.1705	40	28.4408		29.9083	26.9606	30.8908	34.4928
TFF1	25.5408	28.8281	23.2786	26.8641	28.1417	22.0131	32.9753	27.3212	28.4998	34.2314		28.2014	26.9062	28.2053	26.3499	26.94	23.5433	27.7835	27.9055	24.3818	25.6949	31.7318	30.4847	26.8278	29.5014	40	40	30.3322	31.8628	27.6376	29.031	33.51	29.2954	31.6203	32.0221	28.4428	28.1155	27.2169	40	29.4351	29.1362	40		32.7577	30.8817	26.8899	30.7347
HOXB13	30.3228	40	29.6662	24.5421	40	40	40	40	25.6297	40	25.4048	33.1875	33.0204		32.7849	27.462	40	40	30.7153	40	26.8302	35.2869	40	35.5902	26.0577		30.3683	29.1221	30.633	27.3989	26.9692	30.9824	28.1883	33.3674	30.1309	28.7378	29.959	27.5243	30.3441	29.8169	27.4932	32.4298	26.3215	29.8565	27.9864	26.7905	29.3936	29.3496
HOXB13	30.5669	40	30.5955	24.3646	40	40	40	40	25.5238	40	25.006	33.9877	32.5047	32.6375	32.886	27.3712	40	40	31.0761	40	26.5005		40	34.2905	26.1103	33.3641	30.8892	29.2339	30.5894	27.6533	27.2129	30.4918	28.4039	32.876	31.3462	28.9619	30.0586	27.6027	30.9349	29.9602	27.8556	31.4635	26.7192	30.0925	28.0387		29.581	29.2617
HOXB13	30.0777	40	30.6868	24.376	40	40	40	40	25.2718	40	25.3498	34.6802	32.6479	31.7993	33.4961	27.6062	40	40	31.4064	40	26.6905	35.0108	40	34.3156	26.1752	33.7548	30.706	29.117	30.0439	27.6388	27.2062	30.4798	28.62	33.6532	30.8195	28.9467	30.0256	27.7104	31.3082	29.6455	27.7404	31.4893	26.7576	30.1536	28.133	27.0639	30.0081	29.5297
RARA	21.4947	21.1124	25.0877	22.4834	25.9757	20.7151	25.0334	24.5681	21.1326	23.2011	21.1331	24.4127	23.7621	24.7531	25.3693	23.7498	22.8834	23.5253	22.5795	21.7671	20.3789	21.106	21.3727	26.5519	21.9233	30.9319	23.5107	23.8715	21.8753	24.646	22.8046	27.9824	24.5665	28.4269	24.5725	24.93	27.3223	23.065	27.7347	25.1546	21.8943	27.1946	22.5067	23.7083	22.8259	21.593	27.3945	24.8067
RARA	21.2317	21.1849	24.9978	22.4453	25.9923	20.6503	24.9669	24.3984	20.7082	23.2147	20.92	24.4863	23.809	25.0367	25.5061	23.6944	22.5448	23.6809	22.4691	21.6529	20.6701	21.4896	21.567	26.3834	22.305	31.5208	23.6894	23.7568	22.0803	24.7543	22.9077	27.958	24.7019	28.6655	24.5208	24.8842	27.623	23.2735	28.2448	25.6014	21.9018	27.1394	23.0662	23.4797	23.1453	21.7739	27.4458	24.8657
RARA	21.5936	21.0183	25.2795	22.4721	25.8959	20.4497	25.0063	24.4519	20.9591	23.5242	21.0133	24.399	23.996	24.8777	25.5754	23.6915	22.7464	23.5459	22.5772	21.6969	20.515	21.3794	21.5728	26.5127	22.2704	31.6655	23.6146	23.9844	21.8726	24.7241	22.9202	28.3463	24.789	28.6067	24.777	25.0726	27.5337	23.4734	28.0112	25.5925	21.5025	27.1839	22.5585	23.8302	22.8792	21.68	27.5348	24.9181
ESR1	20.7476	20.0821	24.7586	17.3952	23.2183	17.1897	23.6084	23.8971	18.6842	21.2325	20.6102	23.7107	21.8332	23.7789	24.725	21.7362	20.8785	19.9552	20.0954	20.9455	18.7687	18.9387	20.0639	24.9159	21.8102	28.984	25.639	23.2047	22.2656	22.6625	21.2799	25.8272	23.2832	26.3979	24.0744	22.9822	22.5508	22.3525	25.398	24.496	22.0824	25.1499	22.4393	22.6377	22.5614	21.3493	25.1755	23.0462
ESR1	20.7556	20.287	24.7186	17.4487	23.2387	17.2883	23.6608	23.744	18.7415	21.495	20.4329	23.5778	21.8521	23.7777	24.5927	21.5467	20.6784	20.0911	19.9956	20.7753	18.8467	18.9533	19.9217	24.9133	21.8908	29.0078	25.607	23.2363	22.4863	22.5747	21.3792	25.9878	23.6247	26.1176	24.0956	23.0599	22.6252	22.3572	25.3963	24.621	21.9582	24.948	22.5649	22.8055	22.8264	21.2202	25.0099	23.1402
ESR1	20.5961	20.1397	24.4637	17.2811	23.1513	17.1439	23.4193	23.8106	18.4524	21.0817	20.3225	23.5372	21.6814	23.899	24.6577	21.7359		19.979	19.9096	20.9004	18.8006	18.925	19.858	24.9582	21.8468	28.8211	25.7082	23.2287	22.3778	22.6541	21.3492	26.0141	23.4833	26.2197	23.9971	22.9547	22.7434	22.4509	25.4165	24.6245	22.0603	25.0505	22.5	22.7595	22.6943	21.1324	25.0664	23.0293
NRG1	28.9034	30.5123	33.0773	29.8802	33.1164	30.8501	32.1797	32.9959		35.1926	29.2143		30.5135	29.8399		31.4348	31.4593	29.7793	31.4962	30.1352		28.7955	33.7719	31.9954	22.8125	31.7848	28.7058	25.1937	26.5247	24.169	27.2321	28.9812	25.7563	29.1082	26.8977	25.3866	27.635	26.7127	29.4769	26.5807	26.371	30.0881	24.4676	26.6361	25.8099	23.842	27.6541	24.6855
NRG1	28.8151	30.5445	32.3919	29.6036	35.5787	30.7949	32.0992	32.6437	28.5549	35.7363	29.2852	32.2717	30.3944	29.4606	34.2741	30.8747	32.0619	29.3942	31.1472	30.2083	28.6711	28.814	37.0322	31.2085	22.9649	33.7461	28.6683	25.3615	26.6112	24.0056	26.9965	28.4786	26.0412	29.1823	26.9088	25.1827	27.62	27.1074	29.3713	26.7045	26.4303	29.8399	24.3833	27.1904	25.8162	24.0357	27.6425	24.5924
NRG1	28.9713	30.6227	32.9414	29.3617	34.0703	31.3797	32.3457	33.2217	28.5491	34.0425	29.6716	32.4311	30.6701	29.8405	33.2301	31.4393	31.9708	29.9221	31.1824	29.9756	28.2759	28.9534	34.0768	32.3446	23.0688	32.4079	28.8223	25.3563	26.7216	23.9109	26.9661	29.1453	25.7956	29.2089	26.5579	25.4155	27.9729	27.0893	29.2777	26.6303	26.3424	30.4025	24.7691	27.4568	25.9571	23.9189	27.6559	24.777
NAT1	27.0437	26.5609	29.6115	25.2655	28.7913	23.3959	30.6141	28.1256	25.0339	25.5853	25.3674	29.4227	27.444	27.8042	29.1709	25.3812	25.5507	26.7721	26.7985	25.7482	25.3429	23.9488	25.2059	30.2031	19.1478	29.0411	25.572	21.867	22.902	19.9725	20.9192	25.9548	22.9183	22.0629	22.4899	19.9352	22.7866	20.0302	27.8356	21.5777	22.7042	24.5502	19.3048	22.0383			22.7593	21.395
NAT1	27.0815	26.5363	29.4692	25.2211	28.6407	23.2941	30.2106	28.5322	24.5817	25.4529	25.4935	29.2017	27.4785	27.9523	29.4224	25.535	25.3687	26.881	26.8056	25.7138	25.4792	24.1692	25.2958	29.8922	19.1168	28.5507	25.4433	22.0196	23.0955	19.8776	20.8954	25.99	22.9943	22.1589	22.4972	19.8065	22.8413	19.8943	28.0035	21.5492	18.2172	24.2367	18.8443		21.1228	18.507	22.6925	21.529
NAT1	26.9651	26.4931	28.8767	25.3057	28.7654	23.12	31.0372	28.1524	25.0137	25.8123	25.6327	29.1652	27.5194	27.9333	29.2513	25.4411	24.9461		26.5829	25.4908	25.4285	23.8676	25.1611	29.5628	19.1552	28.5726	25.3322	21.9004	23.0351	20.0848	20.7038	26.003	22.8662	22.3204	22.5233	19.7843	22.6381	20.0555	27.5117	21.4881	17.4969	24.9615	18.5749	21.9828	21.0651	13.546	22.6072	21.3283
RPLP0	17.0659	16.6607	22.4965	17.1124	22.8188	18.2208	21.9715	21.2777	18.9443	20.4937	18.5293	21.8549	20.1177	20.7638	21.6135	20.5611	19.8893	20.3965	19.3394	19.3246	19.0527	16.8417	19.889	22.0553	29.9033		35.3054	31.8058	33.4512	32.2139	31.0429	33.5121	31.7677	34.3381	33.4537	30.2325	32.4685	33.274		34.2797	31.5838	34.8826	32.1511	31.6891	31.0535	30.1323	32.0815	32.9108
RPLP0	16.9713	16.8508	22.4263	17.173	22.8872	18.0905	21.8856	21.2647	18.9329	20.4633	18.576	21.7226	19.8178	20.6357	21.4909	20.4342	19.4593	20.2869	19.093	19.2301	19.0895	16.9504	19.7382	22.0201	29.7925		34.0623	33.2695	32.8147	32.4189	31.3129	34.143	31.6205		33.5014	30.9778	34.2076	32.1004		35.1667	31.6639	33.5058	31.8683	31.5554	31.7274	29.5418	32.3628	32.7348
RPLP0	16.9114	16.7635	22.4599	17.0144	22.7434	18.2498	21.9716	21.3051	18.9799	20.5444	18.2638	21.7263	20.0264	20.7968	21.6008	20.4455	19.6487	20.4753	19.1289	19.3127	19.0608	16.8986	19.9063	22.0913	29.9253	35.2446	33.9695	33.5931	34.7201	31.8988	32.1756	33.5831	32.1119	34.7072		30.5923	34.5356	33.4029	34.1534		31.0891	33.4281	32.5345	31.8646	31.0886	30.1266	32.4857	33.5902
PRKCD		21.3836	26.8397	21.3334	26.6276	21.5394	25.6442	25.4888	22.8759	23.6571	22.2912	25.5347	24.5987	25.5587	25.6354	25.2664	22.2045	24.8517	22.7894	21.9179	21.7818	20.7921	23.5169	27.4875	40	40	30.1649	31.2595	24.7176	26.8581	40	40	40	30.5061	30.4389	40	27.0478	40	34.3889	29.0105		29.1022	33.7555		31.2206	40	40	4
PRKCD	22.6812	21.5692	26.9677	21.4631	26.6085	21.6675	25.6977	25.439	22.7135	23.6683	22.6795	25.5459	24.4824	25.3184	25.7038	25.1823	22.765	24.6916	22.9993	21.8655	21.6482	20.77	23.4244	27.2922	40	40	29.9203	31.6807	24.6115	26.9758	40	40	40	30.0244	30.1522	40	27.1198	40	35.5245	29.0929	26.0929		33.6667		30.8669	40	40	40
PRKCD	22.5967	21.4094	26.8464	21.2268	26.6516	21.5054	25.8411	25.5073	22.7802	23.8542	22.5654	25.2303	24.8566	25.5676	25.6001	25.0482	22.5415	24.4884	22.9096	21.8821	21.7249	20.7834	23.5452	27.5676	40	40	29.5683	31.8541	24.3897	27.0099	40	40	40	30.7922	30.3146	40	27.0942	40		29.0055		28.2622		32.3533	31.2493	40	40	40
IGF1R	22.5563	21.499	25.2288	22.4213	25.5584	19.9674	25.9584	25.51	21.835	23.9898	22.0892	24.4265	24.7005	24.9641	20.5981	24.3285	22.3236	23.3571	22.6601	23.2941	23.0006	23.4977	23.4412	26.4492	22.5082	28.854	26.3511	23.6404	24.5066	18.3663	20.9555	26.7325	24.6867	27.0754	25.1997	23.1073	25.7941	22.0709	26.517	23.0113	23.4224	26.4276	22.808		23.306		25.8066	23.2326
IGF1R	22.6487	21.4826	25.2411	22.4749	25.4297	19.9861	25.8724	25.5491	21.759	24.1367	21.9411	24.3972	24.4568	24.9342	20.4547	24.5129	22.3485	23.4011	22.6428	23.2241	22.9856	23.6119	23.4146	26.5593	22.4971	29.1316	26.2669	23.6279	24.3301	18.3738	20.8481	26.9801	24.4656	26.951	25.1615	23.231	25.8715	22.207	26.3737	23.1808	23.5076	26.627	21.9418	22.5515	23.2465	21.9242	25.6204	23.4133
IGF1R	22.651	21.4224	25.291	22.4881	25.5184	20.1135	25.946	25.5932	21.855	24.2177	22.1608	24.6298	24.5182	24.9618	20.4502	24.3365	22.6396	23.6483	22.6016	23.28	22.9342	23.5896	23.4808	26.4534	22.6126	29.4064	26.2428	23.6916	24.3045	18.3353	20.8992	26.8576	24.5874	27.2159	25.2403	23.3882	25.8686	22.2082	26.3091	23.2123		26.9867	22.3888	22.6953	23.3625	21.8862	25.7684	23.3954
NPM2	31.114	32.6747	36.5738	30.3409	34.9365	31.7685	34.4977	36.9495	31.9722	36.1508	31.307	35.395	31.4166	32.4377	34.9968		32.5815	32.6842	31.6282	32.4578	33.277	32.0906	35.7074	34.3407	23.8821	33.1037	31.8613	27.6202	27.3961	26.0649	25.0283	29.8736	28.5057	32.6319	29.1196	27.0816	27.9074	27.9506	33.9209	27.3112	26.8612	31.4925	26.2194	25.3925	28.4344	26.2851	29.3401	29.0835
NPM2	31.3357	31.9879	35.0901	30.1862	34.7173	31.489	34.403	36.0384	31.9509	36.9012	30.9621	34.7109	31.644	32.4478	34.5607	33.905	32.8299	32.4462	31.5006	32.5081	32.5592	32.0326	34.2353	34.8651	23.967	33.6803	32.8823	27.742	27.5991	26.1231	24.9588	30.46	28.544	34.0879	28.9997	27.1805	27.8787	27.7089	34.097	27.1403	27.0886	30.4223	26.6721	25.6357	28.8943	26.5279	29.5485	29.0867
NPM2	30.9708	31.7536	36.2903	30.2867	35.3086	31.3966			32.5684	36.2456	31.538	34.7244	31.7001	32.4967	34.5483	33.891	32.3828	32.8652	31.9213	33.0565	32.4527	31.9111	35.6881	35.5262	23.9796		31.8325	27.6077	27.4529	26.0494	25.1124	30.5484	28.5575	34.7998	29.049	27.2108	28.1376	28.0641	32.5019	27.2693	26.9794	31.4068	27.1406	25.709	28.2849	26.3873	29.5642	29.2668
PGR	24.5061	21.1268	27.0852	28.3081	28.2185	22.6588	28.0831	26.979	23.6253	28.0984	22.5996	25.686	28.7251	27.0427	27.5295	25.9524	25.5431	27.268	21.7827	22.7243	22.0948	28.9148	22.6511	27.1806	24.0621	31.1164	28.941	25.8134	26.8814	25.8864	25.77	29.7265	25.9	29.5936	28.8242	25.8523	27.6671	24.7588	29.7749	26.8702	23.7533	26.6762	24.885	23.4749	23.4303	23.4925	28.5717	27.6577
PGR	24.6572	21.2223	26.9744	28.3298	27.9663	22.5862	28.2846	26.7622	23.4478	28.2031	22.7423	25.6377	28.8914	27.2884	27.3717	25.9065	25.3966	27.459	21.8555	22.7573	22.398	28.7955	22.7414	27.101	24.3946	31.5135	28.9719	25.8839	27.172	26.3761	26.2875	30.2968	26.0483	29.9414	29.502	26.0994	27.518	24.7007	30.0102	27.2655	24.2477	27.278	25.1267	23.8205	24.0248	23.8049	28.5961	27.9594
PGR	24.6914	21.2527	26.9915	28.5882	28.3434	22.7538	28.1134	26.9491	23.5693	28.4531	22.696	25.8451	28.9428	27.0479	27.4111	26.0932	25.4683	27.6561	21.944	22.9054	22.2296	29.1369	22.6331	27.2097	24.3528	31.9797	28.8546	26.0554	27.1538	26.2258	26.1987	30.0812	26.0867	30.0189	29.2052	25.9727	27.4218	24.6349	30.4661	26.6874	24.3561	27.1558	25.1408	23.5403	23.8122	23.6567	28.6632	27.7958
AKT2	21.7184	22.1147	26.3046	21.5328	26.3956	20.9619	25.2215	25.6398	21.9518	24.3892	23.1222	26.0751	24.4799	24.5819	26.3903	24.8869	22.8834	24.1921	23.1763	22.2588	22.5295	21.3683	23.3387	26.6563	30.1081	34.619	31.3309	26.398	28.8418	29.2335	28.0038	29.395	26.9386	31.0574	29.241	30.4924	27.0975	27.451	29.56	27.4259	30.6117	31.246	27.9283	27.2285	27.7304	27.8401	31.6261	34.608
AKT2		22.1575	26.1339	21.1047	26.4158	20.8521	25.0627	25.6902	21.7841	24.3885		26.1573	24.6174	24.6493	26.2666	24.8599	22.8111	24.0711	23.1922	22.4403	22.1254	21.4381	23.2328	26.7229	30.1437	33.7754	31.5211	26.4136	28.601	28.9775	28.2582	29.159	26.9613	31.1344	29.0762	30.6035	27.1927	28.0812	29.649	27.5369		30.7698	28.349	26.9737	27.4692	27.7143	32.6866	34.1825
AKT2	21.8771	21.9672	26.2949	21.2473	26.2638	21.0927	25.2132	25.6951	21.5958	24.3722	23.0129	26.3105	24.4975	24.7859	26.3255	24.8429	22.564	24.179	23.1362	22.3355	22.5345	21.3329	23.2394	26.8021	30.4728		31.9522	26.4637	28.7682	29.472	27.8949	29.5002	27.1144	31.0746	29.0846	30.3985	27.2969	27.7465	29.399	27.3669	29.308	31.7284	28.1424	26.9423	28.015	27.5405	34.1057	32.8139
NCOA1	23.4272	22.2299	26.5476	22.8669	26.5564	21.3712	25.3453	26.1703	22.4906	24.7645	23.372	25.9432	25.4928	25.4441	26.4457	24.5645	23.1848	24.2103	24.2258	23.9555	22.6665	21.2465	23.899	26.6255	22.432		27.7231	24.1922	25.1637	23.8572	23.85	27.1575	24.5288	27.7933	26.0779	24.7574	25.4308	23.4109	28.0509	25.7753	23.7534	27.2984	23.728	24.7754	23.9442	22.7018	26.8511	24.9809
NCOA1	23.2947	22.3612	26.4566	22.7968	26.439	21.374	25.4125	26.2662	22.4803	24.8701	23.2493	25.8018	25.2455	25.6501	26.1783	24.6713	22.8578	24.4497	24.2757	24.0067	22.631	21.2296	23.796	26.6092	22.409	31.4131	27.943	24.2795	25.2587	23.8928	23.869	27.2252	24.4813	27.6908	26.0233	24.8349	25.5244	23.5652	28.5488	25.5354	23.7005	27.6979	24.3677	24.8456	23.9326	22.6987	26.8448	24.9649
NCOA1	23.3019	22.3431	26.3807	22.7518	26.6385	21.4281	25.4049	26.3098	22.4045	24.825	23.3159	25.8524	25.3747	25.7116	26.1756	24.696	23.0044	24.3536	24.2995	23.992	22.5416	21.2104	23.9396	26.5947	22.5705	31.1699	27.9065	24.3746	25.3091	23.9094	23.8379	27.0268	24.4893	27.8278	25.9652	24.7051	25.4471	23.5637	27.9951	25.7505	24.0813	27.4853	23.7602	24.4376	24.0302	22.433	26.9032	25.0291
IL17RB	26.4961	25.2042	29.8387	29.8039	28.7774	23.0065	30.0988	29.7183	27.4317	27.2575	25.3398	27.2829	28.1666	31.3365	27.5708	28.1739	26.936	28.0799	26.9935	25.9666	24.3872	23.1528	27.0397	29.3347	29.6815		37.4772	34.4492		31.6015	31.1634	35.3495	32.8089	34.7846	40	32.7961	34.8688	31.5067	40	32.4974	31.829	34.2155	30.6658	31.781	31.9311	30.4463	32.6625	33.0074
IL17RB	26.3611	25.1588		29.985	29.1719	22.9988	29.5218	29.7916	27.7372	27.2016	25.2099	27.3368	27.9366	31.5257	27.4417	27.6929	26.9133	28.1538	26.9901	25.7172	24.9626	23.2033	26.7938	29.3797	29.6853	37.3665	35.231	34.5325	34.8936	32.3534	30.8092	36.8412	32.8912	34.4231	40	32.7052	33.4387	32.8257	40	33.4526	33.0436	34.3088	30.2039	32.6478	31.7515	30.5769	33.5897	32.9679
IL17RB	26.5021	25.2051	30.3275	30.256	29.0629	23.0905	29.8683	30.0552	27.4671	27.1787	25.2096	27.448	28.2092	31.6463	27.6126	27.8659	26.6596	28.2835	26.9544	25.8593	24.8404	23.222	26.8285	29.4661	29.6097	36.887		33.4288	34.7897	31.8242	31.2985	36.4321	32.6568	34.7463	40	33.4231	34.2218	32.5273	40	32.5685	32.4624	34.8218	31.2332	32.8301	31.7126	30.3911	32.7023
XBP1	16.418	17.8728	21.1001	16.4221	21.9926	16.4184	21.226	21.1204	17.4195	20.0448	18.2095	20.3508	20.5451	20.7977	21.3706	19.8216	17.6183	18.6327	19.4333	17.0286	17.3266	18.0787	18.2964	21.0654	28.8164	40	31.102	32.2312	30.6715	30.8256	30.2497	33.1978	30.5178	34.1424	32.057	34.4256	31.4718	31.7749	34.6883	32.7289	28.6278	34.5191	28.3178	34.0058	31.4961	29.9196	33.4809	34.241
XBP1	16.4923	17.8208	21.0157	16.4357		16.2425	21.2391	21.1037	17.2424	19.8238	18.259	20.1309	20.6341	21.1142	21.4739	19.7852	17.5813	18.4975	19.3201	17.0718	17.322	17.8816	18.2824	21.2159	28.8977	40	31.0298	31.7911	30.5269	30.7949	29.6721	33.0627	30.6095			33.4167	32.5981	31.2105	33.3484	33.5077	28.5878	34.3782	28.0012	33.5614	31.703	29.8792	33.9573	33.0302
XBP1	16.2971	17.9203	20.9978	16.1833	21.8649	16.3177	21.182	21.0958	17.3116	19.8111	18.1676	20.1497	20.8529	20.686	21.3667	19.7342	17.7984	18.4341	19.4249	17.0093	17.1998	17.9348	18.4178	21.0683	28.8559	40	31.3205	32.2355	30.9342	30.786	30.0262	33.5136	30.4543	34.2127	31.9629	34.0363	32.3363	31.6476	35.7571		27.9867		28.0957	33.4845		29.5809	33.0278	33.906
ACTB	17.2684	16.6172	20.2717	16.0899	21.8865	16.5465	19.8425	20.3104	16.6464	20.0177	17.8716	20.8143	19.0629	18.8453	20.7813	18.6434	18.2955	19.4773	17.2916	16.936	16.1128	16.1105	18.3087	20.9389	26.9803	34.3694	28.8873	25.0699	26.088	24.1587	23.0791	26.301	23.2332	32.9845	23.8318	31.2626	25.2991	24.6698	26.297	25.1763	27.0076	31.5549	24.4001	22.3869	27.0901	26.6523	30.7005	27.1582
ACTB	16.9591	16.6957		16.1941	21.6912	16.6147	19.8167	20.2984	16.5244	20.2231	18.0186	20.9145	19.1882	18.8946	20.9794	18.6883	17.7353	19.3967	17.5429	16.8806	16.2582	16.1278	18.354	20.9996	27.1769	33.0184	28.8811	25.0072	26.157	24.2223	23.0724	26.2492	23.3135	33.8508	23.7992	30.8384	25.2574	24.533	26.2737	25.1772	27.3071	31.9198	24.5445	22.1202	27.2899	26.4481	31.9166	27.3358
ACTB	17.27	16.6384	20.4003	16.0912	21.8967	16.422	19.8951	20.4694	16.7178	19.8718	17.8399	20.842	19.2376	18.8121	20.7937	18.5832	18.2657	19.2294	17.5532	16.9572	15.9083	16.2058	18.1793	21.0088	27.1584	33.9469	28.7576	24.8173	26.0647	24.3343	23.0758	26.275	23.3249	33.4156	23.8875	30.8153	25.368	24.7682	26.3812	25.1634		31.6752	24.9221	22.1052	27.119	26.5841	30.7403	27.2049
ESR2	29.2698	29.9002		30.3392	34.1531	32.6143	34.1573	32.5629	30.8541		31.9878	32.3389	33.2169	31.0949	31.9439	32.5568		30.7067	31.973	30.6501	32.9625	29.204	34.983	31.9179	22.321	29.3262	27.035	24.5082	25.3016	24.077	23.1852	27.9012	25.2153	27.0535	25.9093	23.183	25.1728	22.6327	27.3786	24.7095		26.6727	22.7805	23.8468	23.0925	15.2045	26.8154	24.9142
ESR2	28.7316	30.2083	33.9194	30.0346	33.393	32.5805	35.0139	32.5438	31.8074	35.0174	31.4755	33.9055	33.1037	31.3575	31.9716	32.5058	32.1045	31.238	32.0883	31.0595	32.994	29.2739	33.1613	31.5694	22.4619	29.4595	26.9833	24.7709	25.339	24.123	23.0904	27.8227	25.1546	27.2217	25.8494	23.3467	25.0987	22.7254	27.5943	24.8638	22.8751	26.5186	22.998	23.9315	23.4479	14.9138	26.7959	25.0031
ESR2	28.7708	30.091	34.4736	30.5889	33.1228	33.434	35.0418	33.102	31.5479	33.9677	31.1657	33.2002	32.6753	31.6557	32.3271	32.1322	31.1559	31.3866	31.3929	30.9792		29.2363	34.8538	31.8074	22.4117	29.2917	26.8602	24.5846	25.3698	24.0613	23.0602	28.0029	25.1637	27.5143	25.8918	23.3157	25.0147	22.7108	27.6089	24.785	23.0995	26.9269	22.8717	23.5895	23.2349	21.8395	26.7058	24.9197
EGF	29.8421	25.9655	30.0772	25.9372	30.756	25.3588	30.3013	33.4649	26.6291	29.7726	26.6244	32.8271	28.9221	30.0717	33.1431	30.0741	29.1175	28.0514	30.2085	27.8376	26.6796	25.5106	26.7652	30.8123	25.6894		30.6907	28.1981	29.3774	27.6721	26.6525	31.2374	27.6531	30.5691	30.6646	27.6127	29.3784	27.7661	31.6116	27.094	26.9951	30.5026	26.588	27.3869	26.6733	25.934	30.1619	28.6659
EGF	30.2565	26.18	30.4207	26.0722	30.5816	25.4812	30.072	32.5551	26.8976	29.9363	26.6394	32.7432	29.411	29.9513	32.4788	29.9118	29.1458	27.9437	30.6016	27.9145	26.7512	25.3785	26.767	31.5586	25.6323	32.8865	31.08	28.0766	29.5924	27.5677	26.6436	31.2955	27.5414	30.2688	30.6777	27.5847	29.8574	27.9935	31.8222	27.0495	26.8904	30.4266	26.4817	27.5646	26.486	25.9477	29.8445	28.7939
EGF	29.5619	26.1389	30.2706	25.937	31.115	25.6374	30.0613	33.864	26.7794	29.9983	26.8592	32.9166	29.1561	30.3164	32.1649	29.8774	29.0641	27.972	30.3843	27.5711	26.9634	25.5586	26.9234	30.663	25.4868	33.8399	30.8827	28.0114	29.3699	27.6146	26.5938	31.1164	27.3719	31.1808	30.9236	27.6816	29.7854	27.7001	31.8118	27.052	26.8063	30.6943	26.353	27.3717	26.7564	25.9838	29.8664	29.2519
ERBB4	24.5008	24.0958	28.5518	22.6087	27.8826	22.9056	24.8355	27.3935	22.165	27.7467	23.6497	26.1317	27.6431	25.9576	27.5886	25.8486	23.1272	25.1269	24.8516	23.7619	23.4951	21.571	23.4858	28.0898	22.0541	29.878	26.2893	23.7337	24.8139	23.473	22.6455	26.762	23.8907	26.8578	25.5881	23.5674	24.071	23.0214	26.2154	24.9036	22.8144	25.8614	22.3759	23.4558	22.9556	22.3248	25.2252	24.2921
ERBB4	24.8316	23.9347	28.1483	22.7865	27.6328	22.845	24.7697	27.5413	22.2068	28.1588	23.5524	26.2551	27.5474	25.8194	27.5626	25.5557	22.7331	24.966	24.5647	23.3579	23.6591	21.8844	23.4739	28.0453	22.0737	30.005	26.3225	23.8729	24.8486	23.6584	22.8352	27.1545	23.9009	26.9419	25.8705	23.6107	24.1997	23.3807	26.6676	25.3567	22.884	25.986	22.5776	23.5637	22.9876	22.4383	25.3538	24.4015
ERBB4	24.9638	24.0788	28.7441	22.8125	27.8688	22.8903	24.8222	27.5965	22.2663	27.774	23.5076	26.5543	27.8219	25.8412	27.4884	25.8409	22.9264	25.0718	24.904	23.9135	23.4791	21.8449	23.5698	28.0657	22.0084	28.9936	26.6075	23.9291	24.5932	23.4766	22.6943	26.9387	23.8131	26.6209	25.6745	23.6128	24.2302	23.3122	26.4973	25.1507	22.87	25.7988	22.3931	23.6665	22.8285	22.3972	25.3539	24.2463
CDKN1A	23.8171	24.2937	25.8324	23.981		23.7889	25.3159	27.0495	22.6359	24.6174	24.5585	26.1025	26.0133	24.3672	26.4101	25.0486	23.7944	25.2027	23.7324	24.1633	24.3049	22.7915	23.957	26.8565	21.8625	30.4364	24.0738	25.1804	23.1627	23.6923	21.7184	27.4275	24.1077	27.0694	25.4287	23.6494	24.5966	22.0306	26.3821	23.5758	23.2839	25.3261	22.1608	22.4667	23.7742		27.0182	24.5748
CDKN1A	23.949	24.2716	25.9848	23.8044	28.1615	23.7282	25.3291	26.9389	22.8367	24.5289	24.6062	25.7755	26.0747	24.2773	26.4872	25.0661	23.9127	25.2655	23.6963	24.2112	24.21	22.713	24.0481	26.7299	21.8107	30.3966	23.9974	25.1383	23.0538	23.6777	21.7418	27.3453	24.1626	27.1446	25.4319	23.5828	24.4947	22.0626	26.2596	23.5673	23.3486	25.0045	22.0762	22.766	23.8209	21.3524	26.8859	24.5005
CDKN1A	23.9406	24.2827	25.9469	23.7249	28.1471	23.8055	25.156	26.9441	22.9474	24.3821	24.6816	25.9406	26.1285	24.4882	26.2707	24.9805	23.6833	25.2078	23.7477	24.1738	24.111	22.6213	23.9582	26.58	21.8772	30.6843	24.0417	25.2236	23.0551	23.7145	21.7418	27.4096	24.1038	27.2512	25.4979	23.53	24.5221	21.9284	26.2113	23.5325	23.2071	25.3095	22.4164	22.5974	23.8317	21.2852	27.0484	24.4536
TBP	23.8301	24.2049	27.9016	23.4146		23.0907	26.6417	27.1404	23.8389	25.9993	24.3222	26.9821	26.0689	26.5013	27.3531	26.9155	25.1347	25.8635	24.7962	24.5971	23.4387	23.8025	25.8837	28.1812	18.0603	25.8445	23.556	18.9544	19.6155	19.423	19.8027	21.2853	19.4253	25.9318	21.8406	21.9348	19.1786	18.6575	22.2068	22.173		14.1581	12.4434	15.9392		16	24.5486	21.0438
TBP	23.7639	24.1681	27.6426	23.3803	27.9577	23.1054	26.4516	27.1255	24.1015	25.98	24.3634	27.1094	26.0409	26.5641	27.3032	26.775	25.3005	25.8787	24.6522	24.5298	23.3977	23.7121	25.9291	28.2759	18.0163	25.7259	23.5207	18.8596	19.7644	19.4721	19.7917	21.2188	19.4368	25.9348	21.9292	21.9052	19.1498	18.6909	22.2141	22.1349	19.2525	14.1745	18.0356	13.4828	19.8653	16	24.8771	21.0638
TBP	23.6879		27.6598	23.4252	27.6504	23.0911	26.4918	27.2927	23.7797	26.0612	24.2902	27.2366	25.9896	26.5602	27.4448	26.9033	24.9805	25.8898	24.7213	24.6527	23.3911	23.6931	25.8591	28.349	18.0257	25.7876	23.556	18.8355		19.5543	19.7723	21.2111	19.5105	25.8278	21.9301	21.9548	19.2874	18.7293	22.0913	22.1058		20.3809	12.6272	13.0691	19.9422	16	24.8309	21.1782
SERPINE1	25.4202	21.4047	25.5946	24.065	29.573	23.971	24.2191	26.569	24.4851	27.841	25.3416	27.6367	26.96	25.4313	25.809	25.4626	23.6194	25.2696	25.492	23.2109	22.8408	23.4872	26.3933	25.5625	22.7888	29.5036	26.2046	27.5739	24.6529	23.253	24.4011	28.4305	23.791	27.671	26.2067	25.2576	25.6337	22.2827	26.2728	26.7516	21.9324	27.0609		24.7839	24.4226	22.3847	29.2717	24.6556
SERPINE1	25.2142	21.4479	25.4334	23.995	29.0284	24.0357	24.3422	26.6468	24.4057	27.8326	25.0563	27.9473	26.7441	25.0511	25.8385	25.3754	23.3858	25.0064	25.3847	23.2117	22.8041	23.5997	26.3734	25.7391	22.711	29.1971	26.1453	27.4742	24.5899	23.2227	24.1589	28.6569	23.827	28.1401	26.2348	25.2419	25.5937	22.2823	26.2713	26.5601	21.8571	26.6412	22.0849	25.1577	24.7085	22.2758	29.3301	24.5001
SERPINE1	25.2163	21.717	25.3106	23.9431	29.4443	23.8643	24.3562	26.5531	24.3164	27.7016	25.2634	27.7239	27.0525	25.2634	25.8243	25.4225	23.0067	25.2372	25.2366	23.0408	22.6289	23.375	26.2841	25.7293	22.7922	29.0673	26.6678	27.3753	24.7931	23.2038	24.3413	28.7246	23.9384	28.0933	26.4208	25.0706	25.8743	22.5178	26.4823	26.5272	21.7849	26.5104	22.1775	25.1646	24.9875	22.5491	29.5628	24.5002
IRF1	20.3291	21.3441	25.7065	21.1105	25.7757	22.0914	24.1751	25.0893	21.8962	24.3887	21.5415	25.3499	24.1894	24.0802	24.0445	23.6656	22.0687	24.4629	22.2339	23.1047	21.9068	18.9081	22.1911	25.8528	22.3802	30.0315	27.5343	24.072	23.6377	23.6499	22.8169	26.7696	24.3916	26.6186	25.7589	23.9494	23.7389	23.225	28.3701	25.129		25.2795		20.7354	23.9289		26.0567	24.5429
IRF1	20.2358	20.8269	25.398	21.3983	25.999	21.7702	24.1631	25.1708	22.4297	24.3704	21.8668	25.4904	24.2179	24.2393	23.816	23.8804	21.6913	24.1352	22.0949	22.8882	21.9548	18.8734	22.0642	25.5331	22.2207	30.3855	27.3849	23.6898	23.6723	23.6704	23.5675	27.2005	24.8267	26.3882	26.0174	23.9861	23.7932	23.1352	27.5305	25.2427	23.2558		22.7726	22.6438	23.9044	22.5777	26.0971	24.6928
IRF1	20.4014	21.1247	25.7561	21.5374	25.8421	22.2169	24.1997	25.1386	22.6722	24.8517	21.8916	24.754	24.0721	23.7547	24.2517	23.6306	22.1195	24.6559	22.1351	22.8462	21.9322	19.0909	22.0527	25.5641	22.2973	30.3348	27.0403	23.8347	23.5403	23.0827	23.5847	26.9344	24.4374	26.6424	26.1191	24.4729	23.8478	23.2199	27.836	25.2552	22.5301	25.3562	20.524				25.9117	24.7853
EGFR	26.6155	27.0287	29.9463	26.7325	29.4895	27.9083	29.44	29.9383	27.05	31.721	26.3692	29.3952	28.0218	28.4111	29.4853	29.5455	27.5072	27.288	27.4225	27.9137	25.944	27.5604	30.4808	29.4839	27.9277	32.4827	32.1251	31.433	19.6979	21.4448	21.1962	25.939	25.0182	30.7813	21.7789	26.1694	23.0322	22.6927	31.3433	27.7001	30.1386	25.7548	26.4807	26.5039	22.0501	23.8677	33.1437	29.6893
EGFR	26.804	26.9776	30.2838	26.6923	30.0083	27.9829	29.549	29.8062	27.4498	32.0197	26.5059	29.7286	27.9527	28.4641	29.9695	29.6041	27.8471	27.5907	27.6142	27.9264	25.984	27.8124	30.9857	29.2603	28.2621	32.1875	31.9195	31.1869	19.9613	21.0202	21.228	25.9213	25.4573	30.3731	21.8529	26.062	23.5765	22.3461	31.0675	27.6989	30.4525	25.1972	26.4839	26.7138	22.4615	23.9928	32.762	29.5733
EGFR	26.5439	26.9136	30.3762	26.7187	29.7086	27.8602	29.1389	29.9608	27.2507	31.1993	26.3296	29.107	28.0431	28.362	29.3651	29.5197	27.5456	27.3622	27.6727	27.6989	26.073	27.7673	31.16	29.1765	27.9652	32.9839	32.1682	31.2752	19.7463	21.1825	21.2063	25.9589	25.247	30.4613	21.8256	26.129	23.3139	22.3797	31.2063	27.7247	29.7322	25.3765	26.3455	26.1736	22.0164		33.1362	29.5888
PUM1	21.5468	20.4325	25.3525	20.7643	25.497	20.6267	24.2155	25.054	21.6271	24.8128	21.933	24.9392	23.6605	24.3472	25.3495	24.0151	22.9803	23.6795	22.6905	22.122	21.7279	20.1649	23.3235	26.0211	27.9759	35.9228	30.7103	28.067	28.01	29.9431	29.3839	31.1386	28.9238	31.4831	30.4587	30.0274	29.2843	27.6911	31.7088	28.8074	28.305	28.4875	28.176	25.3484	28.3991	27.371	31.3394	31.2926
PUM1	21.4847	20.4339	25.2231	20.7831	25.6668	20.5819	24.133	25.2448	21.4204	24.717	21.9392	24.8115	23.6315	24.2274	25.3569	24.0433	23.1039	23.7167	22.5532	22.0188	21.6478	20.1916	23.3746	25.9505	27.7923	34.4319	30.2749	27.9975	27.8676	29.6861	29.688	31.3361	29.1994	31.2722	30.6917	30.5048	29.0519	27.565	32.0997	28.6663	27.9984	28.3497	28.2001	25.4139	28.3522	27.134	31.2218	31.3607
PUM1	21.5423	20.3506	25.3458	20.7359	25.6311	20.4724	24.2736	25.0951	21.4937	24.4823	22.0564	24.7125	23.7313	24.1657	25.4842	23.9991	22.9152	23.4678	22.6631	22.0047	21.6962	20.0588	23.3464	25.8945	27.955	35.4384	31.0347	28.2963	28.0305	29.8352	29.5193	31.5621	28.9948	31.7098	31.0561	30.5367	29.4388	27.4532	30.9982	28.9408	28.1902	28.0014	27.9902	25.4271	28.3982	27.4838	31.0915	30.6866
AKT1	23.7567	22.65	26.8496	23.2827	28.0431	22.9721	26.6403	27.4848	23.002	26.9746	23.9966	26.096	25.4833	26.2172	27.4679	25.8672	23.3801	24.0824	23.4861	22.9368	21.7023	21.0115	24.2499	27.2242	17.4499	25.9975	23.0635	18.9011	18.2482	19.4299	18.7555	22.0435	20.6668	24.9097	20.5106	20.8097	18.5109	18.162	22.9079	21.7925	18.5785	21.3655	18.4798	18.9617	20.4121	18.0279	23.6857	19.887
AKT1	23.9021	22.672	26.8781	23.4311	27.9721	23.1741	26.8782	27.5766	23.0357	27.1505	23.9579	26.169	25.6807	26.1397	27.5166	25.8032	23.3147	23.9119	23.4733	22.7922	21.5886	21.1313	24.1728	27.1015	17.4773	26.0811	23.2067	18.8261	18.2182	19.5419	18.824	22.0144	20.6694	24.8819	20.5384	20.6728	18.5902	18.2369	22.9906	21.737	18.2468	21.3177	18.5801	18.9117	20.4335	18.0828	23.79	19.8489
AKT1	23.7946	22.3397	27.2374	23.5264	28.164	23.1665	26.7671	27.7697	23.0943	27.395	24.1444	26.3249	25.7732	26.3503	27.8101	26.0406	23.5012	24.4354	23.8094	23.0889	21.8574	21.2546	24.206	27.2166	17.4834	26.1281	23.224	18.8982	18.0987	19.5413	18.9061	22.1578	20.7186	24.8299	20.6272	20.7501	18.5148	18.2159	22.9334	21.845	18.644	21.3422	18.4993	18.8664	20.3777	17.9092	23.9047	19.8621
	antal blanke	188
	antal 40	80
	sum	268
	total	4513
	- de blanke	4325
	% undet	0.0184971
